# Supplementary material for: Seesaw conformations of Npl4 in the human p97 complex and the inhibitory mechanism of a disulfiram derivative
Source: Nat Commun. 2021 Jan 5;12:121. doi: 10.1038/s41467-020-20359-x (PMC7785736; doi:10.1038/s41467-020-20359-x)
Supplement: Supplementary file 4 — Source Data [file 41467_2020_20359_MOESM4_ESM.xlsx]

## Sheet: FIG 3B
Time (min)	Replicate 1					Replicate 2					Replicate 3					Baseline subtraction and normalization										Time (min)	Mean									SD
	Con	NO P97	NO ATP	GnHCl		Con	NO P97	NO ATP	GnHCl		Con	NO P97	NO ATP	GnHCl		Con	Con	Con	NO P97	NO P97	NO P97	NO ATP	NO ATP	NO ATP			Con	NO P97	NO ATP	Con-up	Con-down	NO P97 up	NO P97 down	NO ATP up	NO ATP down	Con	NO P97	NO ATP
0	557	550	580	61		531	568	558	64		559	582	570	69		1	1	1	1	1	1	1	1	1		0	1	1	1	1	1	1	1	1	1	0	0	0
0.5	556	551	574	63		536	572	553	61		554	585	561	71		0.993952	1.01713	0.985714	0.997955	1.01389	1.00195	0.984586	0.995951	0.978044		0.5	0.998932	1.0046	0.986194	1.01522	0.982643	1.01289	0.996307	0.995255	0.977132	0.0162896	0.00829052	0.00906139
1	545	537	570	61		537	567	553	64		548	589	569	70		0.975806	1.01285	0.97551	0.973415	0.998016	1.0117	0.980732	0.989879	0.996008		1	0.988055	0.994376	0.988873	1.00953	0.966583	1.01377	0.974977	0.99656	0.981186	0.021472	0.0193983	0.0076874
1.5	542	544	570	64		529	569	558	62		544	578	565	69		0.96371	1	0.969388	0.981595	1.00595	0.992203	0.974952	1.00405	0.99002		1.5	0.977699	0.99325	0.989673	0.99722	0.958178	1.00546	0.981038	1.00422	0.975122	0.0195207	0.0122124	0.0145515
2	533	542	573	63		519	574	555	63		536	579	565	70		0.947581	0.976445	0.95102	0.97955	1.01389	0.992203	0.982659	0.995951	0.988024		2	0.958349	0.995214	0.988878	0.974115	0.942583	1.01258	0.977848	0.995565	0.982191	0.0157662	0.0173663	0.00668727
2.5	527	536	568	62		511	571	553	64		531	576	556	69		0.9375	0.957173	0.942857	0.969325	1.00595	0.988304	0.974952	0.989879	0.972056		2.5	0.945844	0.987861	0.978962	0.956015	0.935672	1.00618	0.969543	0.988526	0.969398	0.010171	0.0183176	0.00956417
3	524	539	559	62		509	561	549	65		522	578	554	67		0.931452	0.950749	0.928571	0.97546	0.984127	0.996101	0.957611	0.979757	0.972056		3	0.936924	0.985229	0.969808	0.948984	0.924865	0.995594	0.974865	0.981051	0.958565	0.0120594	0.0103647	0.011243
3.5	516	530	560	64		502	560	543	63		521	571	553	68		0.91129	0.940043	0.92449	0.952965	0.986111	0.980507	0.955684	0.97166	0.968064		3.5	0.925274	0.973194	0.965136	0.939667	0.910882	0.990936	0.955453	0.973517	0.956755	0.0143923	0.0177416	0.00838076
4	505	542	564	63		495	560	550	64		514	571	560	69		0.891129	0.922912	0.908163	0.97955	0.984127	0.978558	0.965318	0.983806	0.98004		4	0.907402	0.980745	0.976388	0.923307	0.891496	0.983716	0.977774	0.986158	0.966618	0.0159053	0.00297075	0.00976998
4.5	506	532	559	62		492	558	544	62		502	579	551	68		0.895161	0.920771	0.885714	0.961145	0.984127	0.996101	0.957611	0.975709	0.964072		4.5	0.900549	0.980458	0.965797	0.918687	0.88241	0.998222	0.962693	0.974968	0.956626	0.0181386	0.0177646	0.00917137
5	493	530	566	62		485	562	548	62		496	573	549	68		0.868952	0.905782	0.873469	0.957055	0.992063	0.984405	0.971098	0.983806	0.96008		5	0.882734	0.977841	0.971661	0.902821	0.862647	0.996245	0.959437	0.983534	0.959788	0.020087	0.0184041	0.0118729
5.5	487	523	560	64		481	557	541	62		493	573	546	67		0.852823	0.897216	0.869388	0.93865	0.982143	0.986355	0.955684	0.969636	0.956088		5.5	0.873142	0.969049	0.960469	0.895576	0.850708	0.99546	0.942639	0.96841	0.952528	0.0224337	0.0264104	0.00794097
6	487	530	553	61		477	557	544	62		489	574	547	68		0.858871	0.888651	0.859184	0.9591	0.982143	0.986355	0.947977	0.975709	0.956088		6	0.868902	0.975866	0.959924	0.886006	0.851798	0.990537	0.961194	0.974183	0.945666	0.0171039	0.0146715	0.0142583
6.5	474	532	561	64		467	554	541	63		477	573	554	70		0.826613	0.865096	0.830612	0.957055	0.974206	0.980507	0.957611	0.967611	0.966068		6.5	0.840774	0.970589	0.963763	0.861932	0.819615	0.982726	0.958452	0.969147	0.958379	0.0211586	0.012137	0.00538385
7	471	528	553	64		462	553	536	60		473	565	548	68		0.820565	0.860814	0.826531	0.948875	0.978175	0.968811	0.942197	0.963563	0.958084		7	0.83597	0.965287	0.954614	0.857691	0.814248	0.980251	0.950323	0.965712	0.943517	0.0217214	0.0149642	0.0110976
7.5	463	530	552	63		460	558	540	61		469	573	542	68		0.806452	0.85439	0.818367	0.95501	0.986111	0.984405	0.942197	0.969636	0.946108		7.5	0.826403	0.975176	0.952647	0.851362	0.801444	0.99266	0.957691	0.967489	0.937804	0.0249588	0.0174845	0.0148423
8	460	525	552	63		454	553	537	62		464	569	540	69		0.800403	0.8394	0.806122	0.944785	0.974206	0.974659	0.942197	0.961538	0.94012		8	0.815309	0.96455	0.947952	0.836368	0.79425	0.981669	0.947432	0.959764	0.936139	0.0210591	0.0171184	0.0118123
8.5	457	529	552	62		446	554	532	62		462	562	544	70		0.796371	0.82227	0.8	0.95501	0.97619	0.959064	0.944123	0.951417	0.946108		8.5	0.806214	0.963422	0.947216	0.820237	0.792191	0.974664	0.952179	0.950987	0.943445	0.014023	0.0112424	0.00377103
9	450	525	554	63		441	557	528	62		453	562	541	69		0.780242	0.811563	0.783673	0.944785	0.982143	0.961014	0.94605	0.94332	0.942116		9	0.791826	0.962647	0.943829	0.809005	0.774648	0.98138	0.943915	0.945844	0.941813	0.0171786	0.0187323	0.0020159
9.5	445	523	554	63		440	554	535	63		447	553	536	69		0.770161	0.807281	0.771429	0.940695	0.974206	0.94347	0.94605	0.955466	0.932136		9.5	0.782957	0.95279	0.94455	0.804031	0.761882	0.971389	0.934192	0.956287	0.932813	0.0210745	0.0185985	0.011737
10	441	524	544	59		436	547	531	59		442	570	538	67		0.770161	0.807281	0.765306	0.95092	0.968254	0.980507	0.934489	0.955466	0.94012		10	0.780916	0.96656	0.943358	0.803877	0.757955	0.981426	0.951695	0.954215	0.932502	0.0229611	0.0148658	0.0108566
10.5	437	521	544	63		432	553	535	64		437	575	537	71		0.754032	0.788009	0.746939	0.936605	0.970238	0.982456	0.926782	0.953441	0.93014		10.5	0.762993	0.9631	0.936788	0.784946	0.741041	0.986844	0.939356	0.951308	0.922268	0.0219524	0.0237443	0.0145198
11	429	523	544	61		420	551	532	60		436	559	539	68		0.741935	0.770878	0.75102	0.944785	0.974206	0.957115	0.930636	0.955466	0.94012		11	0.754611	0.958702	0.942074	0.769413	0.73981	0.973477	0.943928	0.954603	0.929544	0.0148016	0.0147746	0.0125297
11.5	427	523	545	62		423	544	529	62		429	562	536	70		0.735887	0.773019	0.732653	0.94274	0.956349	0.959064	0.930636	0.945344	0.93014		11.5	0.747186	0.952718	0.935373	0.769617	0.724756	0.961465	0.943971	0.944012	0.926735	0.0224302	0.00874689	0.00863862
12	424	523	546	63		419	547	525	61		423	558	528	69		0.727823	0.766595	0.722449	0.940695	0.964286	0.953216	0.930636	0.939271	0.916168		12	0.738956	0.952732	0.928692	0.763043	0.714869	0.964535	0.94093	0.940365	0.917018	0.024087	0.0118027	0.0116739
12.5	417	527	548	62		417	547	528	61		417	560	537	69		0.715726	0.762313	0.710204	0.95092	0.964286	0.957115	0.936416	0.945344	0.934132		12.5	0.729414	0.95744	0.938631	0.758039	0.70079	0.964129	0.950752	0.944556	0.932706	0.0286244	0.00668867	0.00592515
13	418	520	543	64		408	553	529	62		418	564	543	69		0.71371	0.740899	0.712245	0.932515	0.974206	0.964912	0.922929	0.945344	0.946108		13	0.722285	0.957211	0.938127	0.738422	0.706147	0.979098	0.935325	0.951294	0.924959	0.0161374	0.0218864	0.0131675
13.5	415	521	543	63		403	544	528	61		414	565	529	70		0.709677	0.732334	0.702041	0.936605	0.958333	0.964912	0.924855	0.945344	0.916168		13.5	0.714684	0.953284	0.928789	0.730439	0.698929	0.968097	0.93847	0.94377	0.913808	0.015755	0.0148137	0.0149807
14	406	518	538	62		400	550	526	63		404	560	533	71		0.693548	0.721627	0.679592	0.932515	0.96627	0.953216	0.917148	0.937247	0.922156		14	0.698256	0.950667	0.925517	0.719665	0.676846	0.967688	0.933646	0.935979	0.915055	0.0214095	0.017021	0.0104624
14.5	400	517	537	62		393	543	526	62		398	556	527	67		0.681452	0.708779	0.67551	0.93047	0.954365	0.953216	0.915222	0.939271	0.918164		14.5	0.68858	0.946017	0.924219	0.706324	0.670837	0.959494	0.932541	0.937337	0.9111	0.0177433	0.0134763	0.0131185
15	402	518	539	64		389	541	528	61		401	558	533	68		0.681452	0.702355	0.679592	0.928425	0.952381	0.955166	0.915222	0.945344	0.928144		15	0.6878	0.945324	0.92957	0.70044	0.67516	0.960025	0.930623	0.944682	0.914458	0.01264	0.0147007	0.0151118
15.5	396	518	543	63		385	546	525	62		391	559	528	70		0.671371	0.691649	0.655102	0.93047	0.960317	0.953216	0.924855	0.937247	0.914172		15.5	0.672707	0.948001	0.925425	0.691017	0.654397	0.963593	0.932409	0.936973	0.913877	0.01831	0.015592	0.0115482
16	391	519	542	62		386	544	522	62		389	560	525	70		0.663306	0.69379	0.65102	0.93456	0.956349	0.955166	0.924855	0.931174	0.908184		16	0.669372	0.948692	0.921404	0.691393	0.647352	0.960944	0.936439	0.933282	0.909527	0.0220206	0.0122525	0.0118774
16.5	387	512	535	60		381	536	524	60		387	560	528	66		0.659274	0.687366	0.655102	0.924335	0.944444	0.962963	0.915222	0.939271	0.922156		16.5	0.667247	0.943914	0.92555	0.684795	0.6497	0.963234	0.924595	0.937928	0.913171	0.0175477	0.0193192	0.0123788
17	387	517	540	62		378	543	520	60		383	559	527	70		0.655242	0.680942	0.638776	0.93047	0.958333	0.953216	0.921002	0.931174	0.912176		17	0.65832	0.94734	0.921451	0.679571	0.637069	0.962172	0.932508	0.930958	0.911943	0.0212512	0.0148319	0.00950716
17.5	378	512	534	63		376	544	522	63		383	562	528	69		0.635081	0.670236	0.640816	0.9182	0.954365	0.961014	0.907514	0.92915	0.916168		17.5	0.648711	0.944526	0.917611	0.667571	0.629851	0.967566	0.921486	0.9285	0.906721	0.0188603	0.02304	0.0108896
18	379	522	537	63		374	540	518	61		381	559	526	67		0.637097	0.670236	0.640816	0.93865	0.950397	0.959064	0.913295	0.925101	0.916168		18	0.649383	0.94937	0.918188	0.667537	0.631228	0.959616	0.939125	0.924345	0.912031	0.0181544	0.0102456	0.00615702
18.5	375	514	537	63		365	545	518	60		376	550	526	69		0.629032	0.653105	0.626531	0.92229	0.962302	0.937622	0.913295	0.927126	0.912176		18.5	0.636223	0.940738	0.917532	0.650897	0.621549	0.960925	0.920551	0.925859	0.909205	0.0146739	0.0201868	0.00832706
19	372	516	533	64		369	541	519	62		372	556	525	68		0.620968	0.657388	0.620408	0.924335	0.950397	0.951267	0.903661	0.925101	0.912176		19	0.632921	0.942	0.913646	0.654112	0.611731	0.957304	0.926696	0.924441	0.90285	0.0211904	0.015304	0.0107955
19.5	370	513	534	62		362	545	519	61		374	550	519	69		0.620968	0.64454	0.622449	0.92229	0.960317	0.937622	0.909441	0.927126	0.898204		19.5	0.629319	0.940077	0.91159	0.642521	0.616116	0.959209	0.920945	0.92617	0.89701	0.0132024	0.019132	0.0145802
20	367	515	532	62		355	538	514	61		365	554	526	68		0.614919	0.62955	0.606122	0.92638	0.946429	0.947368	0.905588	0.917004	0.914172		20	0.616864	0.940059	0.912254	0.628698	0.60503	0.951915	0.928204	0.918199	0.90631	0.0118344	0.0118555	0.00594476
20.5	365	518	537	64		356	545	514	61		363	555	523	68		0.606855	0.631692	0.602041	0.928425	0.960317	0.949318	0.911368	0.917004	0.908184		20.5	0.613529	0.94602	0.912185	0.629441	0.597617	0.96222	0.92982	0.916652	0.907719	0.0159123	0.0161998	0.00446663
21	363	515	542	62		357	536	512	62		360	552	521	68		0.606855	0.631692	0.595918	0.92638	0.940476	0.94347	0.924855	0.910931	0.904192		21	0.611488	0.936775	0.913326	0.62982	0.593157	0.945901	0.927649	0.923864	0.902788	0.0183312	0.00912599	0.0105381
21.5	356	519	534	61		348	539	512	62		357	554	525	68		0.594758	0.61242	0.589796	0.936605	0.946429	0.947368	0.911368	0.910931	0.912176		21.5	0.598991	0.943467	0.911492	0.610882	0.5871	0.949429	0.937506	0.912123	0.91086	0.0118911	0.00596132	0.000631377
22	355	508	531	62		353	544	520	63		353	556	523	70		0.590726	0.620985	0.577551	0.912065	0.954365	0.947368	0.903661	0.925101	0.904192		22	0.596421	0.937933	0.910985	0.618691	0.574151	0.960606	0.91526	0.923213	0.898756	0.02227	0.0226735	0.0122283
22.5	354	511	540	61		349	536	516	61		349	555	516	67		0.590726	0.616702	0.57551	0.920245	0.94246	0.951267	0.922929	0.921053	0.896208		22.5	0.594313	0.937991	0.913396	0.615142	0.573484	0.953977	0.922004	0.928312	0.898481	0.020829	0.0159865	0.0149154
23	354	505	536	62		343	539	514	61		344	547	524	69		0.58871	0.603854	0.561224	0.90593	0.948413	0.931774	0.913295	0.917004	0.908184		23	0.584596	0.928706	0.912827	0.606207	0.562986	0.950112	0.907299	0.917256	0.908399	0.0216106	0.0214067	0.00442874
23.5	352	515	535	62		338	538	508	60		348	549	520	68		0.584677	0.595289	0.571429	0.92638	0.948413	0.937622	0.911368	0.906883	0.902196		23.5	0.583798	0.937472	0.906815	0.595753	0.571844	0.948489	0.926455	0.911402	0.902229	0.0119545	0.0110169	0.00458657
24	349	515	531	61		339	534	515	61		339	548	523	66		0.580645	0.595289	0.557143	0.928425	0.938492	0.939571	0.905588	0.919028	0.912176		24	0.577692	0.935496	0.912264	0.596936	0.558449	0.941643	0.929349	0.918985	0.905543	0.0192438	0.00614724	0.00672077
24.5	347	508	535	62		338	538	512	61		342	554	516	70		0.574597	0.593148	0.555102	0.912065	0.946429	0.94347	0.911368	0.912955	0.89022		24.5	0.574282	0.933988	0.904848	0.593307	0.555257	0.953031	0.914945	0.917541	0.892155	0.0190248	0.019043	0.0126932
25	340	506	532	64		337	535	511	63		338	547	523	69		0.556452	0.586724	0.54898	0.903885	0.936508	0.931774	0.901734	0.906883	0.906188		25	0.564052	0.924056	0.904935	0.584039	0.544065	0.941683	0.906428	0.907728	0.902141	0.0199869	0.0176276	0.00279356
25.5	335	518	525	63		333	536	505	63		336	550	520	68		0.548387	0.578158	0.546939	0.93047	0.938492	0.939571	0.890173	0.894737	0.902196		25.5	0.557828	0.936178	0.895702	0.57545	0.540207	0.94115	0.931206	0.901771	0.889633	0.0176215	0.00497221	0.00606893
26	335	510	533	60		327	536	511	64		334	547	512	68		0.554435	0.563169	0.542857	0.920245	0.936508	0.933723	0.911368	0.904858	0.886228		26	0.553487	0.930159	0.900818	0.563676	0.543298	0.938856	0.921461	0.913866	0.88777	0.0101892	0.00869747	0.0130481
26.5	331	506	536	62		334	532	510	62		330	550	518	68		0.542339	0.582441	0.534694	0.907975	0.93254	0.939571	0.913295	0.906883	0.898204		26.5	0.553158	0.926695	0.906127	0.578804	0.527511	0.943284	0.910107	0.913701	0.898553	0.0256465	0.0165888	0.00757392
27	328	512	530	63		320	535	508	61		326	548	517	69		0.534274	0.554604	0.52449	0.9182	0.940476	0.933723	0.899807	0.904858	0.894212		27	0.537789	0.9308	0.899626	0.553151	0.522428	0.942222	0.919378	0.904951	0.8943	0.0153617	0.011422	0.00532568
27.5	330	507	529	62		322	538	509	63		326	541	516	69		0.540323	0.554604	0.52449	0.91002	0.94246	0.920078	0.899807	0.902834	0.892216		27.5	0.539805	0.924186	0.898286	0.554869	0.524742	0.940792	0.907581	0.903756	0.892815	0.0150637	0.0166056	0.00547033
28	324	507	528	60		318	537	512	63		327	548	515	69		0.532258	0.546039	0.526531	0.91411	0.940476	0.933723	0.901734	0.908907	0.89022		28	0.534942	0.929437	0.900287	0.54497	0.524915	0.943132	0.915741	0.909714	0.89086	0.0100272	0.0136956	0.00942735
28.5	325	512	531	61		316	539	503	62		323	547	511	70		0.532258	0.543897	0.516327	0.92229	0.946429	0.929825	0.905588	0.892713	0.88024		28.5	0.530827	0.932848	0.892847	0.544668	0.516986	0.945198	0.920498	0.905521	0.880172	0.0138409	0.0123498	0.0126746
29	320	509	524	63		313	530	508	61		325	549	516	68		0.518145	0.539615	0.52449	0.912065	0.930556	0.937622	0.888247	0.904858	0.894212		29	0.527417	0.926748	0.895772	0.538446	0.516387	0.939944	0.913551	0.904187	0.887357	0.0110299	0.0131969	0.00841508
29.5	324	507	519	62		312	536	509	61		317	547	511	70		0.528226	0.537473	0.504082	0.91002	0.94246	0.929825	0.880539	0.906883	0.88024		29.5	0.52326	0.927435	0.889221	0.540501	0.50602	0.943787	0.911084	0.904517	0.873924	0.0172407	0.0163514	0.0152965
30	316	500	525	62		316	532	507	63		314	548	511	70		0.512097	0.541756	0.497959	0.895706	0.930556	0.931774	0.8921	0.898785	0.88024		30	0.517271	0.919345	0.890375	0.539623	0.494919	0.939826	0.898864	0.899768	0.880983	0.0223521	0.0204814	0.00939254
30.5	321	507	525	63		312	529	506	62		311	546	512	68		0.520161	0.535332	0.495918	0.907975	0.926587	0.931774	0.890173	0.898785	0.886228		30.5	0.517137	0.922112	0.891729	0.537017	0.497257	0.934627	0.909598	0.898151	0.885307	0.01988	0.0125144	0.0064218
31	322	509	527	62		309	530	509	61		319	548	517	70		0.524194	0.531049	0.508163	0.91411	0.930556	0.931774	0.895954	0.906883	0.892216		31	0.521135	0.92548	0.898351	0.532881	0.50939	0.935345	0.915615	0.905972	0.890729	0.0117455	0.00986512	0.00762162
31.5	314	507	533	62		310	533	503	61		313	551	507	68		0.508065	0.533191	0.5	0.91002	0.936508	0.94152	0.907514	0.894737	0.876248		31.5	0.513752	0.92935	0.892833	0.531062	0.496441	0.946276	0.912423	0.908553	0.877113	0.0173107	0.0169261	0.0157202
32	317	504	528	63		305	532	504	61		305	543	515	68		0.512097	0.522484	0.483673	0.90184	0.934524	0.925926	0.895954	0.896761	0.892216		32	0.506085	0.920763	0.894977	0.526176	0.485993	0.937706	0.903821	0.897402	0.892552	0.0200916	0.0169422	0.00242515
32.5	314	509	521	61		308	527	505	62		304	548	512	68		0.510081	0.526767	0.481633	0.916155	0.922619	0.935673	0.88632	0.896761	0.886228		32.5	0.50616	0.924816	0.88977	0.528981	0.483339	0.934758	0.914873	0.895825	0.883714	0.022821	0.00994224	0.0060551
33	310	507	533	64		305	535	506	61		308	541	512	70		0.495968	0.522484	0.485714	0.90593	0.940476	0.918129	0.903661	0.90081	0.882236		33	0.501389	0.921512	0.895569	0.520363	0.482414	0.939031	0.903992	0.907203	0.883934	0.0189748	0.0175196	0.0116345
33.5	309	507	525	61		305	533	509	62		303	548	512	68		0.5	0.520343	0.479592	0.912065	0.934524	0.935673	0.894027	0.904858	0.886228		33.5	0.499978	0.927421	0.895038	0.520354	0.479603	0.940731	0.91411	0.904394	0.885681	0.0203754	0.0133103	0.0093564
34	310	495	530	64		301	537	505	60		305	550	512	68		0.495968	0.51606	0.483673	0.881391	0.946429	0.939571	0.897881	0.90081	0.886228		34	0.498567	0.922463	0.894973	0.514916	0.482218	0.958198	0.886728	0.902686	0.887259	0.016349	0.035735	0.00771375
34.5	305	500	528	61		296	533	504	61		301	545	512	69		0.491935	0.503212	0.473469	0.897751	0.936508	0.927875	0.899807	0.896761	0.884232		34.5	0.489539	0.920711	0.8936	0.504554	0.474524	0.941059	0.900364	0.901855	0.885345	0.0150154	0.0203476	0.00825505
35	311	506	525	62		298	536	504	61		297	547	511	69		0.502016	0.507495	0.465306	0.907975	0.94246	0.931774	0.8921	0.896761	0.882236		35	0.491606	0.927403	0.890366	0.514546	0.468665	0.945056	0.90975	0.897782	0.882949	0.0229402	0.017653	0.00741653
35.5	299	504	528	62		297	527	506	63		298	540	505	67		0.477823	0.501071	0.471429	0.903885	0.920635	0.922027	0.897881	0.896761	0.874251		35.5	0.483441	0.915516	0.889631	0.49904	0.467841	0.925612	0.90542	0.902962	0.8763	0.0155992	0.0100963	0.0133308
36	300	505	521	62		294	538	505	61		292	542	502	69		0.479839	0.498929	0.455102	0.90593	0.946429	0.922027	0.884393	0.898785	0.864271		36	0.477957	0.924795	0.882483	0.499931	0.455983	0.945186	0.904405	0.899819	0.865147	0.0219742	0.0203905	0.0173361
36.5	296	508	519	64		294	530	503	63		292	543	509	66		0.467742	0.494647	0.461224	0.907975	0.926587	0.929825	0.876686	0.890688	0.884232		36.5	0.474538	0.921462	0.883869	0.492255	0.456821	0.933254	0.909671	0.890877	0.87686	0.0177172	0.0117917	0.00700822
37	297	500	522	63		284	524	498	60		292	546	510	69		0.471774	0.479657	0.455102	0.893661	0.920635	0.929825	0.884393	0.88664	0.88024		37	0.468845	0.914707	0.883757	0.481382	0.456307	0.933503	0.89591	0.887005	0.88051	0.0125371	0.0187967	0.00324708
37.5	295	502	526	61		289	531	498	62		291	546	508	67		0.471774	0.486081	0.457143	0.90184	0.930556	0.933723	0.895954	0.882591	0.88024		37.5	0.471666	0.92204	0.886261	0.486136	0.457197	0.939604	0.904475	0.894737	0.877786	0.0144696	0.0175646	0.00847573
38	294	507	527	62		287	526	498	60		288	542	509	69		0.467742	0.486081	0.446939	0.91002	0.924603	0.922027	0.895954	0.88664	0.878244		38	0.466921	0.918884	0.886946	0.486505	0.447336	0.926667	0.911101	0.895805	0.878087	0.0195842	0.00778305	0.00885909
38.5	294	506	521	64		283	528	503	62		289	546	505	69		0.46371	0.473233	0.44898	0.903885	0.924603	0.929825	0.880539	0.892713	0.870259		38.5	0.461974	0.919438	0.881171	0.474194	0.449755	0.933157	0.905718	0.89241	0.869931	0.0122197	0.0137193	0.0112398
39	292	502	526	63		284	529	499	63		285	545	505	70		0.461694	0.473233	0.438776	0.897751	0.924603	0.925926	0.8921	0.882591	0.868263		39	0.457901	0.916093	0.880985	0.47544	0.440362	0.931992	0.900194	0.892984	0.868986	0.0175392	0.015899	0.0119993
39.5	289	504	522	61		284	525	496	63		283	544	506	67		0.459677	0.473233	0.440816	0.90593	0.916667	0.929825	0.888247	0.876518	0.876248		39.5	0.457909	0.917474	0.880337	0.47419	0.441628	0.929441	0.905506	0.887188	0.873487	0.0162807	0.0119675	0.00685089
40	287	500	524	61		281	530	500	61		285	543	506	70		0.455645	0.471092	0.438776	0.897751	0.930556	0.922027	0.8921	0.888664	0.870259		40	0.455171	0.916778	0.883675	0.471334	0.439007	0.933799	0.899757	0.895419	0.87193	0.0161635	0.0170209	0.0117441
40.5	288	496	522	62		282	528	500	60		287	542	498	66		0.455645	0.475375	0.45102	0.887526	0.928571	0.927875	0.88632	0.890688	0.862275		40.5	0.46068	0.914657	0.879761	0.473614	0.447746	0.938157	0.891158	0.895061	0.864461	0.0129343	0.0234994	0.0152998
41	286	502	525	64		277	529	501	62		281	535	503	71		0.447581	0.460385	0.428571	0.895706	0.926587	0.904483	0.888247	0.888664	0.862275		41	0.445513	0.908925	0.879729	0.46152	0.429505	0.924838	0.893013	0.894845	0.864612	0.0160075	0.0159129	0.0151164
41.5	284	498	521	61		278	525	498	60		280	548	501	67		0.449597	0.466809	0.434694	0.893661	0.922619	0.937622	0.88632	0.88664	0.866267		41.5	0.450367	0.917967	0.879742	0.466438	0.434295	0.940314	0.89562	0.891413	0.868072	0.0160716	0.0223468	0.0116707
42	283	502	516	62		276	531	504	63		279	540	500	69		0.445565	0.456103	0.428571	0.899796	0.928571	0.918129	0.874759	0.892713	0.860279		42	0.443413	0.915499	0.875917	0.457304	0.429522	0.930066	0.900931	0.892165	0.85967	0.0138912	0.0145671	0.0162475
42.5	282	502	516	63		275	525	494	61		278	544	505	70		0.441532	0.458244	0.42449	0.897751	0.920635	0.923977	0.872832	0.876518	0.868263		42.5	0.441422	0.914121	0.872538	0.458299	0.424545	0.928396	0.899846	0.876673	0.868403	0.0168774	0.0142751	0.00413524
43	280	499	517	62		272	529	492	64		279	536	504	68		0.439516	0.445396	0.430612	0.893661	0.922619	0.912281	0.876686	0.866397	0.870259		43	0.438508	0.90952	0.871114	0.445951	0.431065	0.924195	0.894845	0.876312	0.865917	0.00744331	0.0146753	0.00519755
43.5	280	498	522	61		273	523	502	61		273	539	502	67		0.441532	0.453961	0.420408	0.893661	0.916667	0.920078	0.888247	0.892713	0.868263		43.5	0.438634	0.910135	0.883074	0.455597	0.421671	0.924504	0.895766	0.896094	0.870055	0.0169634	0.014369	0.0130194
44	280	498	515	62		273	521	499	62		277	536	509	68		0.439516	0.45182	0.426531	0.891616	0.910714	0.912281	0.872832	0.884615	0.88024		44	0.439289	0.90487	0.879229	0.451935	0.426643	0.916376	0.893365	0.885185	0.873273	0.0126463	0.0115055	0.00595614
44.5	275	498	523	63		271	520	499	60		271	540	497	66		0.427419	0.45182	0.418367	0.889571	0.912698	0.923977	0.88632	0.888664	0.860279		44.5	0.432536	0.908749	0.878421	0.449839	0.415232	0.926288	0.891209	0.894176	0.862666	0.0173033	0.0175398	0.0157548
45	278	497	517	62		267	518	496	59		272	538	500	68		0.435484	0.445396	0.416327	0.889571	0.910714	0.916179	0.876686	0.884615	0.862275		45	0.432402	0.905488	0.874526	0.44718	0.417624	0.919541	0.891435	0.885851	0.8632	0.0147778	0.0140532	0.0113256
45.5	274	502	520	61		273	525	498	60		269	539	501	68		0.429435	0.456103	0.410204	0.90184	0.922619	0.918129	0.884393	0.88664	0.864271		45.5	0.431914	0.914196	0.878435	0.454964	0.408865	0.925129	0.903263	0.890752	0.866118	0.0230495	0.0109333	0.0123171
46	270	500	519	60		269	526	492	61		273	536	500	69		0.423387	0.445396	0.416327	0.899796	0.922619	0.910331	0.884393	0.87247	0.860279		46	0.42837	0.910915	0.872381	0.443532	0.413208	0.922338	0.899492	0.884438	0.860324	0.0151619	0.011423	0.0120571
46.5	275	497	521	63		266	523	487	61		267	541	497	68		0.427419	0.438972	0.406122	0.887526	0.916667	0.922027	0.882466	0.862348	0.856287		46.5	0.424171	0.90874	0.867034	0.440835	0.407507	0.927306	0.890173	0.880738	0.85333	0.016664	0.0185666	0.013704
47	276	503	516	63		265	519	496	61		267	538	502	65		0.429435	0.436831	0.412245	0.899796	0.90873	0.922027	0.872832	0.880567	0.872255		47	0.42617	0.910184	0.875218	0.438784	0.413556	0.921371	0.898997	0.879859	0.870577	0.012614	0.011187	0.00464098
47.5	273	494	517	58		265	527	496	61		266	540	497	67		0.433468	0.436831	0.406122	0.891616	0.924603	0.922027	0.884393	0.880567	0.858283		47.5	0.425474	0.912749	0.874414	0.442316	0.408631	0.931096	0.894402	0.888515	0.860314	0.0168428	0.0183471	0.0141002
48	271	494	521	62		263	524	493	60		264	541	501	68		0.421371	0.43469	0.4	0.883436	0.920635	0.922027	0.884393	0.876518	0.864271		48	0.418687	0.908699	0.875061	0.436187	0.401187	0.930589	0.886809	0.885201	0.864921	0.0174998	0.0218901	0.0101397
48.5	267	498	521	61		258	519	491	59		265	533	500	68		0.415323	0.426124	0.402041	0.893661	0.912698	0.906433	0.88632	0.874494	0.862275		48.5	0.414496	0.904264	0.874363	0.426559	0.402433	0.913966	0.894561	0.886386	0.86234	0.012063	0.00970248	0.0120227
49	269	504	512	62		260	519	497	63		263	539	499	68		0.417339	0.421842	0.397959	0.903885	0.904762	0.918129	0.867052	0.878543	0.860279		49	0.41238	0.908925	0.868625	0.42507	0.39969	0.916908	0.900943	0.877857	0.859392	0.0126899	0.00798234	0.00923254
49.5	266	494	525	60		259	521	493	61		262	537	498	69		0.415323	0.423983	0.393878	0.887526	0.912698	0.912281	0.895954	0.874494	0.856287		49.5	0.411061	0.904168	0.875578	0.426559	0.395563	0.918583	0.889754	0.895434	0.855723	0.0154985	0.0144145	0.0198554
50	265	502	519	62		258	522	491	63		260	540	505	67		0.409274	0.417559	0.393878	0.899796	0.910714	0.922027	0.880539	0.866397	0.874251		50	0.406904	0.910846	0.873729	0.418921	0.394886	0.921962	0.899729	0.880815	0.866643	0.0120173	0.0111165	0.00708582
50.5	263	492	514	60		260	517	497	63		259	536	497	66		0.409274	0.421842	0.393878	0.883436	0.900794	0.916179	0.874759	0.878543	0.860279		50.5	0.408331	0.900136	0.871194	0.422337	0.394325	0.916518	0.883754	0.880833	0.861554	0.0140058	0.0163818	0.00963946
51	262	499	515	62		257	519	494	62		258	537	498	68		0.403226	0.417559	0.387755	0.893661	0.906746	0.91423	0.872832	0.874494	0.858283		51	0.402847	0.904879	0.868537	0.417752	0.387941	0.91529	0.894468	0.877455	0.859618	0.0149055	0.0104111	0.00891826
51.5	263	498	522	63		252	520	493	63		259	534	493	66		0.403226	0.404711	0.393878	0.889571	0.906746	0.912281	0.884393	0.870445	0.852295		51.5	0.400605	0.902866	0.869045	0.406478	0.394732	0.914708	0.891024	0.885139	0.85295	0.00587306	0.0118419	0.0160946
52	261	494	518	61		255	518	489	61		257	536	495	70		0.403226	0.415418	0.381633	0.885481	0.906746	0.908382	0.880539	0.866397	0.848303		52	0.400092	0.900203	0.86508	0.417201	0.382983	0.912979	0.887427	0.881238	0.848922	0.0171091	0.0127761	0.0161583
52.5	262	495	516	62		254	514	489	62		256	537	495	68		0.403226	0.411135	0.383673	0.885481	0.896825	0.91423	0.874759	0.864372	0.852295		52.5	0.399345	0.898845	0.863809	0.413481	0.385209	0.913326	0.884365	0.875051	0.852567	0.0141361	0.0144808	0.0112425
53	260	493	519	63		256	524	494	62		255	534	487	68		0.397177	0.415418	0.381633	0.879346	0.916667	0.908382	0.878613	0.874494	0.836327		53	0.398076	0.901465	0.863145	0.414986	0.381166	0.921063	0.881866	0.88646	0.839829	0.0169104	0.0195985	0.0233156
53.5	260	499	511	60		256	521	488	61		254	538	495	67		0.403226	0.417559	0.381633	0.897751	0.912698	0.918129	0.868979	0.864372	0.854291		53.5	0.400806	0.909526	0.862548	0.418891	0.382721	0.920079	0.898973	0.870059	0.855036	0.018085	0.010553	0.00751183
54	256	497	510	62		252	517	490	61		253	530	494	69		0.391129	0.408994	0.37551	0.889571	0.904762	0.898635	0.863198	0.868421	0.848303		54	0.391878	0.897656	0.859974	0.408632	0.375123	0.905299	0.890013	0.870413	0.849535	0.0167542	0.0076429	0.0104392
54.5	255	492	514	63		251	519	487	61		252	536	490	68		0.387097	0.406852	0.37551	0.877301	0.90873	0.912281	0.868979	0.862348	0.842315		54.5	0.38982	0.899437	0.857881	0.405667	0.373972	0.91869	0.880184	0.871763	0.843999	0.0158475	0.0192528	0.0138817
55	257	498	518	63		251	516	495	62		249	535	500	69		0.391129	0.404711	0.367347	0.889571	0.900794	0.908382	0.876686	0.876518	0.860279		55	0.387729	0.899582	0.871161	0.406642	0.368816	0.909046	0.890118	0.880585	0.861737	0.0189126	0.0094641	0.00942425
55.5	254	495	510	60		246	516	489	62		253	533	492	67		0.391129	0.394004	0.379592	0.889571	0.900794	0.908382	0.867052	0.864372	0.848303		55.5	0.388242	0.899582	0.859909	0.395869	0.380614	0.909046	0.890118	0.870049	0.849769	0.00762772	0.0094641	0.0101399
56	255	491	518	60		245	518	490	62		250	533	492	69		0.393145	0.391863	0.369388	0.881391	0.904762	0.904483	0.882466	0.866397	0.844311		56	0.384799	0.896879	0.864391	0.39816	0.371437	0.910292	0.883465	0.883548	0.845235	0.0133616	0.0134138	0.0191563
56.5	256	496	512	62		250	516	490	63		248	533	492	70		0.391129	0.400428	0.363265	0.887526	0.89881	0.902534	0.867052	0.864372	0.842315		56.5	0.384941	0.89629	0.857913	0.40428	0.365602	0.904105	0.888475	0.871488	0.844339	0.0193389	0.00781512	0.0135745
57	256	490	508	62		247	516	489	61		251	529	493	69		0.391129	0.398287	0.371429	0.875256	0.902778	0.896686	0.859345	0.866397	0.846307		57	0.386948	0.891573	0.85735	0.400857	0.373039	0.906029	0.877117	0.867542	0.847157	0.0139087	0.0144559	0.0101922
57.5	252	496	512	63		246	518	492	62		248	529	492	66		0.381048	0.394004	0.371429	0.885481	0.904762	0.902534	0.865125	0.870445	0.850299		57.5	0.38216	0.897592	0.861957	0.393489	0.370832	0.90814	0.887044	0.872397	0.851517	0.0113289	0.010548	0.0104401
58	248	494	515	62		243	516	485	61		242	534	489	68		0.375	0.389722	0.355102	0.883436	0.902778	0.908382	0.872832	0.8583	0.840319		58	0.373275	0.898198	0.85715	0.390649	0.3559	0.911287	0.88511	0.873437	0.840864	0.0173742	0.0130885	0.0162869
58.5	252	488	512	62		247	518	494	60		243	533	489	68		0.383065	0.400428	0.357143	0.871166	0.90873	0.906433	0.867052	0.878543	0.840319		58.5	0.380212	0.895443	0.861971	0.401995	0.358429	0.916499	0.874387	0.881583	0.84236	0.0217832	0.021056	0.0196115
59	251	497	505	62		239	520	489	62		250	536	491	69		0.381048	0.379015	0.369388	0.889571	0.90873	0.910331	0.853565	0.864372	0.842315		59	0.376484	0.902877	0.853417	0.382713	0.370255	0.914429	0.891326	0.864447	0.842388	0.00622881	0.0115518	0.0110293
59.5	251	494	505	62		245	514	494	60		244	533	491	68		0.381048	0.396146	0.359184	0.883436	0.900794	0.906433	0.853565	0.878543	0.844311		59.5	0.378793	0.896887	0.858806	0.397376	0.360209	0.908873	0.884901	0.876513	0.841099	0.0185839	0.0119859	0.0177073
																								Con	NO P97	NO ATP
																							1	0.0244	0.0048	0.0052
																							2	0.0226	0.0037	0.0051
																							3	0.0241	0.0048	0.0059
																							NOMALIZATION
																							1	1	0.190476	0.256158
																							2	1	0.156118	0.241706
																							3	1	0.183908	0.273148
																							Mean	1	0.176834	0.257004
																							SD	0	0.0182387	0.0157381

## Sheet: FIG 3C
Time(min)	Replicate 1					Replicate 2					Replicate 3					Baseline subtraction and normalization											Mean				SD
	CuET(F)	CuET(O)	Cu2+	GnHCl		CuET(F)	CuET(O)	Cu2+	GnHCl		CuET(F)	CuET(O)	Cu2+	GnHCl		CuET(F)	CuET(F)	CuET(F)	CuET(O)	CuET(O)	CuET(O)	Cu2+	Cu2+	Cu2+		Time (min)	CuET(F)	CuET(O)	Cu2+		CuET(F)	CuET(O)	Cu2+
0	472	503	401	61		513	481	408	64		517	464	433	69		1	1	1	1	1	1	1	1	1		0	1	1	1		0	0	0
0.5	482	497	397	63		516	484	412	61		511	468	425	71		1.01946	1.01336	0.982143	0.9819	1.01439	1.00506	0.982353	1.02035	0.972527		0.5	1.00499	1.00045	0.991743		0.0200202	0.016728	0.0252557
1	467	502	403	61		504	483	404	64		513	466	426	70		0.987835	0.979955	0.988839	0.997738	1.0048	1.00253	1.00588	0.988372	0.978022		1	0.985543	1.00169	0.990759		0.00486505	0.00360405	0.0140827
1.5	477	494	401	64		502	481	410	62		507	459	424	69		1.00487	0.979955	0.977679	0.972851	1.0048	0.987342	0.991176	1.01163	0.975275		1.5	0.9875	0.98833	0.992693		0.0150825	0.0159956	0.018224
2	455	490	399	63		498	480	408	63		498	466	426	70		0.953771	0.96882	0.955357	0.966063	1	1.00253	0.988235	1.00291	0.978022		2	0.959316	0.989532	0.989721		0.00826846	0.0203635	0.0125089
2.5	454	490	399	62		492	476	407	64		488	463	423	69		0.953771	0.953229	0.935268	0.968326	0.98801	0.997468	0.991176	0.997093	0.972527		2.5	0.947423	0.984601	0.986932		0.01053	0.0148672	0.0128209
3	455	487	395	62		483	481	407	65		482	456	423	67		0.956204	0.930958	0.926339	0.961538	0.997602	0.98481	0.979412	0.994186	0.978022		3	0.937834	0.981317	0.983873		0.0160761	0.0182838	0.00895812
3.5	445	483	402	64		479	476	407	63		482	459	426	68		0.927007	0.926503	0.924107	0.947964	0.990408	0.989873	0.994118	1	0.983516		3.5	0.925873	0.976082	0.992545		0.00154955	0.0243522	0.00835357
4	445	485	395	63		473	475	403	64		467	459	423	69		0.92944	0.910913	0.888393	0.954751	0.985612	0.987342	0.976471	0.985465	0.972527		4	0.909582	0.975901	0.978154		0.0205561	0.0183372	0.00663114
4.5	438	484	390	62		475	468	407	62		469	459	420	68		0.914842	0.919822	0.895089	0.954751	0.973621	0.989873	0.964706	1.00291	0.967033		4.5	0.909918	0.972749	0.978215		0.0130809	0.0175774	0.0214153
5	426	477	393	62		460	476	406	62		461	455	420	68		0.885645	0.886414	0.877232	0.938914	0.992806	0.979747	0.973529	1	0.967033		5	0.883097	0.970489	0.980187		0.00509371	0.0281134	0.0174629
5.5	430	484	393	64		456	468	404	62		458	451	419	67		0.890511	0.877506	0.872768	0.950226	0.973621	0.972152	0.967647	0.994186	0.967033		5.5	0.880261	0.965333	0.976289		0.00918698	0.0131035	0.0155026
6	414	478	391	61		449	469	408	62		449	452	419	68		0.858881	0.861915	0.850446	0.943439	0.976019	0.972152	0.970588	1.00581	0.964286		6	0.857081	0.96387	0.980229		0.00594255	0.0177992	0.0223799
6.5	412	477	395	64		446	473	397	63		439	459	422	70		0.846715	0.853007	0.823661	0.934389	0.983213	0.98481	0.973529	0.97093	0.967033		6.5	0.841128	0.967471	0.970498		0.0154504	0.0286608	0.00326977
7	407	482	389	64		436	466	399	60		440	453	419	68		0.83455	0.837416	0.830357	0.945701	0.973621	0.974684	0.955882	0.985465	0.964286		7	0.834108	0.964669	0.968544		0.00355037	0.0164348	0.0152443
7.5	405	481	393	63		434	467	401	61		430	451	418	68		0.832117	0.830735	0.808036	0.945701	0.973621	0.96962	0.970588	0.988372	0.961538		7.5	0.823629	0.962981	0.9735		0.013522	0.0150976	0.0136517
8	398	476	394	63		432	466	402	62		426	448	419	69		0.815085	0.824053	0.796875	0.934389	0.968825	0.959494	0.973529	0.988372	0.961538		8	0.812005	0.954236	0.97448		0.0138486	0.0178098	0.013442
8.5	406	473	387	62		425	467	406	62		420	450	420	70		0.836983	0.808463	0.78125	0.929864	0.971223	0.962025	0.955882	1	0.961538		8.5	0.808899	0.954371	0.972474		0.027869	0.0217159	0.0240057
9	394	475	389	63		419	467	398	62		419	453	414	69		0.805353	0.7951	0.78125	0.932127	0.971223	0.972152	0.958824	0.976744	0.947802		9	0.793901	0.958501	0.961123		0.0120961	0.0228451	0.0146074
9.5	382	472	391	63		415	462	402	63		412	445	423	69		0.776156	0.783964	0.765625	0.925339	0.956835	0.951899	0.964706	0.985465	0.972527		9.5	0.775248	0.944691	0.974233		0.00920329	0.0169396	0.0104842
10	378	474	390	59		410	462	397	59		403	452	416	67		0.776156	0.781737	0.75	0.938914	0.966427	0.974684	0.973529	0.982558	0.958791		10	0.769298	0.960008	0.971626		0.0169437	0.0187287	0.0119972
10.5	386	473	392	63		408	465	402	64		404	449	419	71		0.785888	0.766147	0.743304	0.927602	0.961631	0.956962	0.967647	0.982558	0.956044		10.5	0.765113	0.948732	0.96875		0.0213111	0.0184471	0.0132914
11	377	472	390	61		404	459	398	60		402	456	417	68		0.768856	0.766147	0.745536	0.929864	0.956835	0.982278	0.967647	0.982558	0.958791		11	0.76018	0.956326	0.969665		0.0127542	0.0262108	0.0120113
11.5	370	474	391	62		397	464	400	62		394	441	421	70		0.749392	0.746102	0.723214	0.932127	0.964029	0.939241	0.967647	0.982558	0.964286		11.5	0.739569	0.945132	0.971497		0.0142592	0.0167472	0.00972557
12	370	470	392	63		396	455	397	61		390	443	416	69		0.746959	0.746102	0.716518	0.920814	0.944844	0.946835	0.967647	0.976744	0.953297		12	0.736526	0.937498	0.965896		0.0173331	0.0144826	0.0118214
12.5	362	472	390	62		393	460	398	61		390	439	413	69		0.729927	0.739421	0.716518	0.927602	0.956835	0.936709	0.964706	0.979651	0.945055		12.5	0.728622	0.940382	0.963137		0.0115072	0.0149585	0.0173514
13	362	469	392	64		390	459	401	62		382	435	418	69		0.725061	0.730512	0.698661	0.91629	0.952038	0.926582	0.964706	0.985465	0.958791		13	0.718078	0.931637	0.969654		0.0170353	0.0184026	0.0140085
13.5	356	471	385	63		389	451	399	61		384	438	415	70		0.712895	0.730512	0.700893	0.923077	0.935252	0.931646	0.947059	0.982558	0.947802		13.5	0.714767	0.929991	0.95914		0.0148981	0.00625372	0.0202844
14	354	468	386	62		383	456	395	63		378	436	417	71		0.710462	0.712695	0.685268	0.918552	0.942446	0.924051	0.952941	0.965116	0.950549		14	0.702808	0.92835	0.956202		0.0152315	0.0125137	0.00781181
14.5	348	470	390	62		377	461	401	62		370	438	413	67		0.695864	0.701559	0.676339	0.923077	0.956835	0.939241	0.964706	0.985465	0.950549		14.5	0.691254	0.939717	0.966907		0.0132267	0.0168839	0.0175616
15	349	473	386	64		371	457	404	61		373	442	419	68		0.693431	0.690423	0.680804	0.925339	0.94964	0.946835	0.947059	0.997093	0.964286		15	0.688219	0.940605	0.969479		0.00659577	0.0132946	0.0254182
15.5	341	467	389	63		374	454	400	62		366	439	418	70		0.676399	0.694878	0.660714	0.914027	0.940048	0.934177	0.958824	0.982558	0.956044		15.5	0.67733	0.929417	0.965809		0.0171006	0.0136478	0.014572
16	342	473	392	62		366	453	397	62		364	441	420	70		0.681265	0.67706	0.65625	0.929864	0.93765	0.939241	0.970588	0.973837	0.961538		16	0.671525	0.935585	0.968655		0.0133947	0.00501764	0.0063733
16.5	340	466	388	60		368	457	398	60		360	433	418	66		0.681265	0.685969	0.65625	0.918552	0.952038	0.929114	0.964706	0.982558	0.967033		16.5	0.674495	0.933235	0.971432		0.0159744	0.0171193	0.00970523
17	335	462	385	62		362	452	400	60		355	432	417	70		0.664234	0.672606	0.636161	0.904977	0.940048	0.916456	0.95	0.988372	0.953297		17	0.657667	0.920494	0.96389		0.0190894	0.0178806	0.0212664
17.5	330	465	391	63		361	457	398	63		353	431	414	69		0.649635	0.663697	0.633929	0.909502	0.944844	0.916456	0.964706	0.973837	0.947802		17.5	0.649087	0.923601	0.962115		0.0148918	0.018723	0.0132095
18	336	464	385	63		357	452	402	61		345	432	416	67		0.664234	0.659243	0.620536	0.90724	0.93765	0.924051	0.947059	0.991279	0.958791		18	0.648004	0.92298	0.96571		0.0239188	0.0152333	0.0229076
18.5	321	463	388	63		354	451	398	60		347	433	414	69		0.627737	0.654788	0.620536	0.904977	0.93765	0.921519	0.955882	0.982558	0.947802		18.5	0.634354	0.921382	0.962081		0.0180595	0.0163367	0.0181882
19	324	462	387	64		350	449	398	62		338	433	410	68		0.632603	0.641425	0.602679	0.900452	0.928058	0.924051	0.95	0.976744	0.93956		19	0.625569	0.91752	0.955435		0.0203086	0.0149163	0.0191784
19.5	323	465	386	62		346	459	397	61		336	434	413	69		0.635036	0.634744	0.595982	0.911765	0.954436	0.924051	0.952941	0.976744	0.945055		19.5	0.621921	0.930084	0.958247		0.022464	0.0219663	0.0164974
20	320	462	387	62		342	451	394	61		338	431	410	68		0.627737	0.625835	0.602679	0.904977	0.935252	0.918987	0.955882	0.968023	0.93956		20	0.61875	0.919739	0.954489		0.013951	0.0151512	0.0142825
20.5	321	459	389	64		338	449	398	61		336	439	408	68		0.625304	0.616927	0.598214	0.893665	0.930456	0.939241	0.955882	0.979651	0.934066		20.5	0.613482	0.92112	0.956533		0.0138696	0.0241793	0.0227996
21	313	468	385	62		334	452	402	62		332	431	411	68		0.610706	0.605791	0.589286	0.918552	0.935252	0.918987	0.95	0.988372	0.942308		21	0.601927	0.924264	0.960227		0.0112204	0.00951844	0.0246763
21.5	303	457	387	61		337	453	397	62		327	439	406	68		0.588808	0.612472	0.578125	0.895928	0.93765	0.939241	0.958824	0.973837	0.928571		21.5	0.593135	0.924273	0.953744		0.0175777	0.0245604	0.0230564
22	312	464	389	62		336	450	392	63		330	434	421	70		0.608273	0.608018	0.580357	0.909502	0.928058	0.921519	0.961765	0.956395	0.964286		22	0.598882	0.919693	0.960815		0.0160439	0.00941146	0.00402996
22.5	301	462	389	61		329	451	400	61		323	431	412	67		0.583942	0.596882	0.571429	0.90724	0.935252	0.921519	0.964706	0.985465	0.947802		22.5	0.584084	0.921337	0.965991		0.0127273	0.0140069	0.0188643
23	307	461	387	62		332	448	392	61		322	430	409	69		0.596107	0.603563	0.564732	0.902715	0.928058	0.913924	0.955882	0.962209	0.934066		23	0.588134	0.914899	0.950719		0.0206069	0.0126994	0.014765
23.5	301	467	386	62		324	453	395	60		320	427	406	68		0.581509	0.587973	0.5625	0.91629	0.942446	0.908861	0.952941	0.973837	0.928571		23.5	0.577327	0.922532	0.951783		0.0132414	0.0176414	0.0226551
24	304	457	390	61		322	452	394	61		316	430	413	66		0.591241	0.581292	0.558036	0.895928	0.93765	0.921519	0.967647	0.968023	0.953297		24	0.576856	0.918365	0.962989		0.0170412	0.0210391	0.00839589
24.5	294	456	386	62		323	456	393	61		315	430	405	70		0.564477	0.583519	0.546875	0.891403	0.947242	0.911392	0.952941	0.965116	0.92033		24.5	0.564957	0.916679	0.946129		0.0183267	0.0282927	0.0231574
25	296	463	389	64		322	449	400	63		313	427	414	69		0.564477	0.576837	0.544643	0.902715	0.925659	0.906329	0.955882	0.979651	0.947802		25	0.561986	0.911568	0.961112		0.0162412	0.0123368	0.016556
25.5	294	460	389	63		317	452	398	63		309	432	416	68		0.562044	0.565702	0.537946	0.89819	0.932854	0.921519	0.958824	0.973837	0.956044		25.5	0.555231	0.917521	0.962902		0.0150798	0.0176743	0.00957198
26	285	457	385	60		316	448	397	64		309	426	410	68		0.547445	0.561247	0.537946	0.89819	0.920863	0.906329	0.955882	0.968023	0.93956		26	0.54888	0.908461	0.954489		0.0117164	0.011486	0.0142825
26.5	294	459	384	62		313	449	395	62		310	431	408	68		0.564477	0.55902	0.540179	0.89819	0.928058	0.918987	0.947059	0.968023	0.934066		26.5	0.554559	0.915078	0.949716		0.0127488	0.0153127	0.0171339
27	285	449	380	63		310	449	397	61		304	427	412	69		0.540146	0.554566	0.524554	0.873303	0.930456	0.906329	0.932353	0.976744	0.942308		27	0.539755	0.903363	0.950468		0.0150099	0.0286915	0.0232936
27.5	284	458	385	62		313	443	388	63		303	430	412	69		0.540146	0.556793	0.522321	0.895928	0.911271	0.913924	0.95	0.944767	0.942308		27.5	0.539753	0.907041	0.945692		0.0172391	0.00971537	0.00392856
28	288	457	383	60		305	446	390	63		302	429	411	69		0.554745	0.538976	0.520089	0.89819	0.918465	0.911392	0.95	0.950581	0.93956		28	0.537936	0.909349	0.946714		0.017351	0.0102909	0.00620193
28.5	282	452	383	61		305	449	395	62		297	429	409	70		0.537713	0.541203	0.506696	0.884615	0.928058	0.908861	0.947059	0.968023	0.931319		28.5	0.528537	0.907178	0.9488		0.0189951	0.0217699	0.0184141
29	281	458	377	63		306	449	392	61		300	428	411	68		0.530414	0.545657	0.517857	0.893665	0.930456	0.911392	0.923529	0.962209	0.942308		29	0.531309	0.911838	0.942682		0.0139216	0.0183993	0.0193427
29.5	278	463	379	62		300	452	390	61		293	420	406	70		0.525547	0.532294	0.497768	0.90724	0.93765	0.886076	0.932353	0.956395	0.923077		29.5	0.518536	0.910322	0.937275		0.0182997	0.0259247	0.0171959
30	269	455	378	62		303	450	391	63		295	426	409	70		0.50365	0.534521	0.502232	0.88914	0.928058	0.901266	0.929412	0.953488	0.931319		30	0.513468	0.906155	0.938073		0.0182466	0.0199139	0.0133842
30.5	280	457	382	63		300	449	390	62		292	421	406	68		0.527981	0.530067	0.5	0.891403	0.928058	0.893671	0.938235	0.953488	0.928571		30.5	0.519349	0.904377	0.940098		0.0167893	0.0205393	0.0125625
31	270	458	382	62		297	449	391	61		294	426	408	70		0.506083	0.525612	0.5	0.895928	0.930456	0.901266	0.941176	0.959302	0.928571		31	0.510565	0.909216	0.943017		0.0133816	0.0185864	0.0154479
31.5	268	456	382	62		293	446	391	61		289	428	407	68		0.501217	0.516704	0.493304	0.891403	0.923261	0.911392	0.941176	0.959302	0.931319		31.5	0.503741	0.908686	0.943932		0.0119027	0.0161009	0.0141939
32	269	453	381	63		297	452	393	61		285	422	408	68		0.501217	0.525612	0.484375	0.882353	0.93765	0.896203	0.935294	0.965116	0.934066		32	0.503735	0.905402	0.944825		0.0207337	0.0287734	0.0175831
32.5	267	460	384	61		289	447	396	62		283	431	402	68		0.501217	0.505568	0.479911	0.902715	0.923261	0.918987	0.95	0.97093	0.917582		32.5	0.495565	0.914988	0.946171		0.0137305	0.0108414	0.0268792
33	269	456	379	64		292	445	388	61		291	429	407	70		0.498783	0.514477	0.493304	0.886878	0.920863	0.908861	0.926471	0.950581	0.925824		33	0.502188	0.905534	0.934292		0.0109894	0.0172353	0.0141107
33.5	265	457	377	61		288	448	392	62		282	426	404	68		0.49635	0.503341	0.477679	0.895928	0.925659	0.906329	0.929412	0.959302	0.923077		33.5	0.492457	0.909305	0.937264		0.0132668	0.0150877	0.0193471
34	263	457	377	64		289	451	390	60		282	422	403	68		0.484185	0.510022	0.477679	0.88914	0.93765	0.896203	0.920588	0.959302	0.92033		34	0.490629	0.907664	0.933407		0.0171076	0.0262073	0.0224266
34.5	264	454	374	61		282	447	387	61		279	423	406	69		0.493917	0.492205	0.46875	0.88914	0.925659	0.896203	0.920588	0.947674	0.925824		34.5	0.484957	0.903667	0.931362		0.0140621	0.0193702	0.0143673
35	259	454	378	62		284	448	385	61		276	421	412	69		0.479319	0.496659	0.462054	0.886878	0.928058	0.891139	0.929412	0.94186	0.942308		35	0.479344	0.902025	0.93786		0.0173028	0.0226454	0.00731978
35.5	261	455	378	62		285	450	390	63		277	425	409	67		0.484185	0.494432	0.46875	0.88914	0.928058	0.906329	0.929412	0.950581	0.93956		35.5	0.482456	0.907842	0.939851		0.0129281	0.0195027	0.0105878
36	256	455	377	62		279	446	388	61		273	428	408	69		0.472019	0.485523	0.455357	0.88914	0.923261	0.908861	0.926471	0.950581	0.931319		36	0.470967	0.907087	0.936124		0.0151107	0.0171295	0.0127533
36.5	253	454	375	64		283	445	385	63		275	422	404	66		0.459854	0.489978	0.466518	0.882353	0.916067	0.901266	0.914706	0.936047	0.928571		36.5	0.472117	0.899895	0.926441		0.015823	0.0168988	0.0108286
37	255	462	373	63		275	448	388	60		272	425	407	69		0.467153	0.478842	0.453125	0.902715	0.930456	0.901266	0.911765	0.953488	0.928571		37	0.466373	0.911479	0.931275		0.0128762	0.0164504	0.0209928
37.5	257	454	375	61		273	446	384	62		273	425	406	67		0.476886	0.469933	0.459821	0.88914	0.920863	0.906329	0.923529	0.936047	0.931319		37.5	0.46888	0.905444	0.930298		0.00858071	0.01588	0.00632064
38	253	455	379	62		275	447	383	60		273	421	409	69		0.46472	0.478842	0.455357	0.88914	0.928058	0.891139	0.932353	0.938953	0.934066		38	0.466306	0.902779	0.935124		0.0118224	0.0219147	0.00342515
38.5	249	453	376	64		269	450	387	62		271	420	406	69		0.450122	0.461024	0.450893	0.88009	0.930456	0.888608	0.917647	0.944767	0.925824		38.5	0.454013	0.899718	0.929413		0.00608436	0.0269581	0.0139118
39	252	450	372	63		276	445	387	63		266	426	405	70		0.459854	0.474388	0.4375	0.875566	0.916067	0.901266	0.908824	0.94186	0.92033		39	0.457247	0.897633	0.923671		0.0185814	0.0204937	0.01677
39.5	250	456	375	61		268	447	385	63		264	425	403	67		0.459854	0.45657	0.439732	0.893665	0.920863	0.906329	0.923529	0.936047	0.923077		39.5	0.452052	0.906953	0.927551		0.010795	0.0136098	0.00736085
40	245	455	374	61		268	451	388	61		263	421	409	70		0.447689	0.461024	0.430804	0.891403	0.935252	0.888608	0.920588	0.950581	0.931319		40	0.446506	0.905087	0.934163		0.0151452	0.0261605	0.0151975
40.5	246	457	375	62		265	447	386	60		262	427	402	66		0.447689	0.45657	0.4375	0.893665	0.928058	0.913924	0.920588	0.947674	0.923077		40.5	0.447253	0.911882	0.930447		0.00954254	0.0172869	0.0149716
41	244	450	376	64		265	450	384	62		263	420	404	71		0.437956	0.452116	0.428571	0.873303	0.930456	0.883544	0.917647	0.936047	0.914835		41	0.439548	0.895768	0.922843		0.0118526	0.0304739	0.0115208
41.5	245	455	373	61		263	450	382	60		261	423	408	67		0.447689	0.452116	0.433036	0.891403	0.935252	0.901266	0.917647	0.936047	0.936813		41.5	0.44428	0.909307	0.930169		0.0099863	0.0230039	0.010851
42	241	449	374	62		264	453	386	63		256	423	401	69		0.435523	0.447661	0.417411	0.875566	0.935252	0.896203	0.917647	0.938953	0.912088		42	0.433532	0.90234	0.922896		0.0152234	0.0303127	0.0141811
42.5	241	450	372	63		261	449	378	61		257	421	403	70		0.43309	0.445434	0.417411	0.875566	0.930456	0.888608	0.908824	0.921512	0.914835		42.5	0.431978	0.89821	0.915057		0.0140448	0.0286771	0.00634695
43	241	455	371	62		263	451	383	64		257	420	398	68		0.435523	0.443207	0.421875	0.88914	0.928058	0.891139	0.908824	0.927326	0.906593		43	0.433535	0.902779	0.914248		0.0108041	0.0219147	0.0113807
43.5	238	451	369	61		261	445	387	61		255	425	401	67		0.430657	0.445434	0.419643	0.882353	0.920863	0.906329	0.905882	0.947674	0.917582		43.5	0.431911	0.903182	0.923713		0.0129414	0.0194471	0.02156
44	234	450	372	62		258	446	386	62		251	421	402	68		0.418491	0.436526	0.408482	0.877828	0.920863	0.893671	0.911765	0.94186	0.917582		44	0.421166	0.897454	0.923736		0.0142118	0.0217656	0.0159636
44.5	241	451	368	63		258	448	388	60		255	422	400	66		0.43309	0.44098	0.421875	0.877828	0.930456	0.901266	0.897059	0.953488	0.917582		44.5	0.431982	0.903183	0.92271		0.00960058	0.0263661	0.0285621
45	236	452	366	62		254	441	386	59		252	414	401	68		0.423358	0.434298	0.410714	0.882353	0.916067	0.875949	0.894118	0.950581	0.914835		45	0.42279	0.891456	0.919845		0.0118023	0.0215526	0.0285633
45.5	242	450	367	61		252	447	382	60		251	418	395	68		0.440389	0.427617	0.408482	0.88009	0.928058	0.886076	0.9	0.936047	0.898352		45.5	0.425496	0.898075	0.911466		0.016059	0.0261378	0.0213033
46	234	454	367	60		253	451	377	61		249	414	393	69		0.423358	0.427617	0.401786	0.891403	0.935252	0.873418	0.902941	0.918605	0.89011		46	0.417587	0.900024	0.903885		0.0138488	0.0318058	0.0142708
46.5	233	451	371	63		253	446	383	61		248	420	397	68		0.413625	0.427617	0.401786	0.877828	0.923261	0.891139	0.905882	0.936047	0.903846		46.5	0.414343	0.89741	0.915258		0.0129305	0.0233567	0.0180318
47	236	446	364	63		254	445	378	61		250	418	398	65		0.420925	0.429844	0.412946	0.866516	0.920863	0.893671	0.885294	0.921512	0.914835		47	0.421238	0.893683	0.907214		0.0084532	0.0271737	0.0192741
47.5	231	448	365	58		253	440	377	61		247	423	402	67		0.420925	0.427617	0.401786	0.882353	0.908873	0.901266	0.902941	0.918605	0.92033		47.5	0.416776	0.897497	0.913958		0.0134061	0.0136557	0.00958019
48	231	444	365	62		252	448	377	60		246	424	397	68		0.411192	0.427617	0.397321	0.864253	0.930456	0.901266	0.891176	0.921512	0.903846		48	0.412044	0.898658	0.905511		0.0151657	0.0331781	0.015236
48.5	228	446	365	61		250	447	378	59		245	417	396	68		0.406326	0.42539	0.395089	0.871041	0.930456	0.883544	0.894118	0.927326	0.901099		48.5	0.408935	0.895014	0.907514		0.0153178	0.031324	0.0175088
49	228	449	361	62		248	447	382	63		245	421	396	68		0.403893	0.412027	0.395089	0.875566	0.920863	0.893671	0.879412	0.927326	0.901099		49	0.40367	0.8967	0.902612		0.00847093	0.0228003	0.0239927
49.5	230	452	362	60		246	447	380	61		243	419	397	69		0.413625	0.412027	0.388393	0.886878	0.925659	0.886076	0.888235	0.927326	0.901099		49.5	0.404682	0.899538	0.905553		0.0141291	0.0226256	0.0199222
50	228	446	364	62		249	445	377	63		239	417	398	67		0.403893	0.414254	0.383929	0.868778	0.916067	0.886076	0.888235	0.912791	0.909341		50	0.400692	0.890307	0.903456		0.015414	0.0239267	0.0132935
50.5	226	444	361	60		245	444	381	63		241	419	398	66		0.403893	0.405345	0.390625	0.868778	0.913669	0.893671	0.885294	0.924419	0.912088		50.5	0.399954	0.892039	0.907267		0.00811205	0.0224898	0.0200028
51	224	449	364	62		247	445	379	62		241	420	395	68		0.394161	0.412027	0.386161	0.875566	0.918465	0.891139	0.888235	0.921512	0.898352		51	0.397449	0.895057	0.9027		0.0132429	0.0217164	0.0170589
51.5	222	451	358	63		246	442	377	63		238	421	394	66		0.386861	0.407572	0.383929	0.877828	0.908873	0.898734	0.867647	0.912791	0.901099		51.5	0.392787	0.895145	0.893846		0.0128878	0.0158306	0.0234296
52	224	443	361	61		244	451	374	61		241	420	396	70		0.396594	0.407572	0.381696	0.864253	0.935252	0.886076	0.882353	0.909884	0.895604		52	0.395287	0.895194	0.895947		0.0129873	0.0363668	0.0137686
52.5	225	441	365	62		240	448	374	62		239	419	392	68		0.396594	0.396437	0.381696	0.857466	0.925659	0.888608	0.891176	0.906977	0.89011		52.5	0.391576	0.890578	0.896088		0.00855592	0.0341394	0.00944525
53	220	452	363	63		239	447	378	62		237	418	392	68		0.381995	0.394209	0.377232	0.88009	0.923261	0.886076	0.882353	0.918605	0.89011		53	0.384479	0.896476	0.897022		0.00875689	0.0233891	0.0190889
53.5	223	447	355	60		238	443	379	61		239	418	394	67		0.396594	0.394209	0.383929	0.875566	0.916067	0.888608	0.867647	0.924419	0.898352		53.5	0.391577	0.893413	0.896806		0.00673033	0.020674	0.0284173
54	222	448	363	62		238	442	377	61		237	416	389	69		0.389294	0.394209	0.375	0.873303	0.913669	0.878481	0.885294	0.918605	0.879121		54	0.386168	0.888484	0.89434		0.00997903	0.0219637	0.0212394
54.5	220	447	359	63		236	446	376	61		238	422	395	68		0.381995	0.389755	0.379464	0.868778	0.923261	0.896203	0.870588	0.915698	0.898352		54.5	0.383738	0.896081	0.894879		0.00536221	0.0272418	0.0227543
55	221	443	359	63		237	442	372	62		232	416	390	69		0.384428	0.389755	0.363839	0.859729	0.911271	0.878481	0.870588	0.901163	0.881868		55	0.379341	0.88316	0.88454		0.0136864	0.0260879	0.0154614
55.5	220	446	355	60		239	451	369	62		233	417	393	67		0.389294	0.394209	0.370536	0.873303	0.932854	0.886076	0.867647	0.892442	0.895604		55.5	0.38468	0.897411	0.885231		0.0124932	0.0313517	0.0153101
56	215	445	359	60		239	447	374	62		232	421	392	69		0.377129	0.394209	0.363839	0.871041	0.923261	0.891139	0.879412	0.906977	0.887363		56	0.378393	0.895147	0.89125		0.0152244	0.02634	0.0141878
56.5	216	442	360	62		236	446	373	63		233	416	391	70		0.374696	0.385301	0.363839	0.859729	0.918465	0.875949	0.876471	0.901163	0.881868		56.5	0.374612	0.884714	0.886501		0.0107309	0.0303335	0.0129815
57	217	441	354	62		232	447	371	61		233	418	394	69		0.377129	0.380846	0.366071	0.857466	0.925659	0.883544	0.858824	0.901163	0.892857		57	0.374682	0.88889	0.884281		0.00768532	0.0344096	0.0224347
57.5	215	451	358	63		233	446	368	62		234	415	387	66		0.36983	0.380846	0.375	0.877828	0.920863	0.883544	0.867647	0.889535	0.881868		57.5	0.375225	0.894079	0.879683		0.00551178	0.0233717	0.0111063
58	218	444	361	62		235	446	367	61		229	414	391	68		0.379562	0.387528	0.359375	0.864253	0.923261	0.875949	0.879412	0.889535	0.887363		58	0.375488	0.887821	0.885436		0.0145118	0.0312441	0.00532936
58.5	214	441	359	62		233	443	372	60		230	420	390	68		0.36983	0.385301	0.361607	0.857466	0.918465	0.891139	0.873529	0.906977	0.884615		58.5	0.372246	0.889024	0.888374		0.0120301	0.0305546	0.0170375
59	213	438	357	62		228	447	369	62		229	419	382	69		0.367397	0.36971	0.357143	0.850679	0.923261	0.886076	0.867647	0.892442	0.85989		59	0.36475	0.886672	0.873326		0.00668877	0.036295	0.0170028
59.5	209	444	351	62		231	443	370	60		230	418	388	68		0.357664	0.380846	0.361607	0.864253	0.918465	0.886076	0.85	0.901163	0.879121		59.5	0.366706	0.889598	0.876761		0.0124036	0.027277	0.0256629
																					DMSO	CuET(O)	CuET(F)	Cu2+
																				1	0.0252	0.0021	0.0236	0.0043
																				2	0.0237	0.0022	0.0226	0.0037
																				3	0.0261	0.0036	0.0244	0.0058
																				NOMALIZATION
																				1	1	0.0833333	0.936508	0.170635
																				2	1	0.092827	0.953586	0.156118
																				3	1	0.137931	0.934866	0.222222
																				Mean	1	0.104697	0.941653	0.182992
																				SD	0	0.0291702	0.0103669	0.0347413

## Sheet: FIG 3D
Time(min)	Replicate 1					Replicate 2					Replicate 3					Baseline subtraction and normalization											Mean				SD
	DMSO(H2O2)	CuET(O)+DSF	CuET(F)+1eqH2O2	GnHCl		DMSO(H2O2)	CuET(O)+DSF	CuET(F)+1eqH2O2	GnHCl		DMSO(H2O2)	CuET(O)+DSF	CuET(F)+1eqH2O2	GnHCl		DMSO(H2O2)	DMSO(H2O2)	DMSO(H2O2)	CuET(O)+1eqDTC	CuET(O)+1eqDTC	CuET(O)+1eqDTC	CuET(F)+1eqH2O2	CuET(F)+1eqH2O2	CuET(F)+1eqH2O2		Time (min)	DMSO(H2O2)	CuET(O)+1eqDTC	CuET(F)+1eqH2O2		DMSO(H2O2)	CuET(O)+1eqDTC	CuET(F)+1eqH2O2
0	504	488	418	61		507	494	433	64		488	476	413	69		1	1	1	1	1	1	1	1	1		0	1	1	1		0	0	0
0.5	510	490	420	63		508	485	436	61		488	480	417	71		1.00903	1.00903	0.995227	1	0.986047	1.00491	1	1.01626	1.00581		0.5	1.00443	0.996987	1.00736		0.00796894	0.009788	0.00823932
1	502	490	417	61		501	485	434	64		472	473	419	70		0.995485	0.986456	0.959427	1.00468	0.97907	0.990172	0.997199	1.00271	1.01453		1	0.980456	0.991309	1.00481		0.0187629	0.0128448	0.00885755
1.5	493	484	421	64		501	482	432	62		474	475	412	69		0.968397	0.990971	0.966587	0.983607	0.976744	0.997543	1	1.00271	0.997093		1.5	0.975318	0.985965	0.999934		0.0135855	0.010598	0.00280908
2	488	477	415	63		490	485	429	63		468	468	410	70		0.959368	0.963883	0.949881	0.969555	0.981395	0.977887	0.985994	0.99187	0.988372		2	0.95771	0.976279	0.988745		0.00714662	0.00608171	0.0029555
2.5	489	476	411	62		486	483	431	64		466	466	412	69		0.963883	0.952596	0.947494	0.969555	0.974419	0.97543	0.977591	0.99458	0.997093		2.5	0.954658	0.973135	0.989755		0.00838654	0.00314092	0.0106087
3	482	473	413	62		483	478	425	65		461	459	414	67		0.948081	0.943567	0.940334	0.962529	0.960465	0.963145	0.983193	0.97561	1.00872		3	0.943994	0.962046	0.989175		0.00389121	0.00140365	0.017347
3.5	479	464	408	64		476	474	424	63		454	463	407	68		0.936795	0.93228	0.921241	0.936768	0.955814	0.970516	0.963585	0.97832	0.985465		3.5	0.930105	0.954366	0.97579		0.00800157	0.0169204	0.011157
4	469	465	408	63		470	465	422	64		451	453	405	69		0.916479	0.916479	0.911695	0.941452	0.932558	0.943489	0.966387	0.97019	0.976744		4	0.914884	0.939166	0.971107		0.00276207	0.00581281	0.00523937
4.5	463	456	404	62		465	462	416	62		443	453	402	68		0.905192	0.909707	0.894988	0.922717	0.930233	0.945946	0.957983	0.95935	0.97093		4.5	0.903295	0.932965	0.962754		0.00754027	0.0118533	0.00711342
5	464	460	400	62		464	458	416	62		442	453	394	68		0.907449	0.907449	0.892601	0.932084	0.92093	0.945946	0.946779	0.95935	0.947674		5	0.9025	0.932987	0.951268		0.00857237	0.0125323	0.00701355
5.5	455	456	403	64		458	459	414	62		441	446	395	67		0.882619	0.893905	0.892601	0.918033	0.923256	0.931204	0.94958	0.95393	0.953488		5.5	0.889708	0.924164	0.952333		0.00617451	0.00663239	0.00239413
6	454	446	398	61		454	452	413	62		433	435	397	68		0.887133	0.884876	0.871122	0.901639	0.906977	0.90172	0.943978	0.95122	0.956395		6	0.881044	0.903445	0.950531		0.0086664	0.00305856	0.00623746
6.5	449	445	394	64		448	453	412	63		430	441	390	70		0.869074	0.869074	0.859189	0.892272	0.906977	0.911548	0.92437	0.945799	0.930233		6.5	0.865779	0.903599	0.933467		0.00570765	0.0100723	0.011075
7	437	441	389	64		449	449	408	60		426	438	384	68		0.841986	0.878104	0.854415	0.882904	0.904651	0.909091	0.910364	0.943089	0.918605		7	0.858169	0.898882	0.924019		0.0183489	0.0140143	0.0170213
7.5	437	437	389	63		439	444	405	61		424	436	386	68		0.844244	0.853273	0.849642	0.875878	0.890698	0.904177	0.913165	0.932249	0.924419		7.5	0.849053	0.890251	0.923278		0.0045434	0.0141546	0.00959304
8	438	433	386	63		435	437	402	62		415	432	384	69		0.846501	0.841986	0.825776	0.866511	0.872093	0.891892	0.904762	0.921409	0.915698		8	0.838088	0.876832	0.913956		0.0108989	0.0133377	0.00845917
8.5	432	431	387	62		434	440	405	62		416	418	387	70		0.835214	0.839729	0.825776	0.864169	0.87907	0.855037	0.910364	0.929539	0.921512		8.5	0.833573	0.866092	0.920472		0.00712007	0.0121313	0.00962978
9	429	433	389	63		426	437	406	62		412	422	379	69		0.826185	0.82167	0.818616	0.866511	0.872093	0.867322	0.913165	0.932249	0.901163		9	0.822157	0.868642	0.915526		0.00380807	0.00301624	0.0156771
9.5	420	420	386	63		423	429	406	63		402	421	385	69		0.805869	0.812641	0.794749	0.836066	0.851163	0.864865	0.904762	0.929539	0.918605		9.5	0.80442	0.850698	0.917635		0.00903345	0.0144053	0.0124171
10	421	419	381	59		420	427	403	59		400	418	375	67		0.817156	0.814898	0.794749	0.843091	0.855814	0.862408	0.901961	0.932249	0.895349		10	0.808935	0.853771	0.909853		0.0123364	0.00981897	0.0196755
10.5	411	421	383	63		413	420	401	64		397	412	373	71		0.785553	0.78781	0.778043	0.838407	0.827907	0.837838	0.896359	0.913279	0.877907		10.5	0.783802	0.834717	0.895848		0.0051137	0.0059049	0.0176916
11	404	416	381	61		410	418	399	60		397	410	377	68		0.774266	0.790068	0.785203	0.831382	0.832558	0.840295	0.896359	0.918699	0.898256		11	0.783179	0.834745	0.904438		0.00809276	0.00484224	0.0123871
11.5	408	411	379	62		410	411	396	62		393	404	375	70		0.781038	0.785553	0.770883	0.81733	0.811628	0.820639	0.887955	0.905149	0.886628		11.5	0.779158	0.816532	0.893244		0.00751356	0.00455814	0.0103314
12	404	408	381	63		401	413	399	61		390	402	375	69		0.769752	0.767494	0.76611	0.807963	0.818605	0.818182	0.890756	0.915989	0.889535		12	0.767785	0.814916	0.89876		0.0018383	0.00602588	0.0149333
12.5	395	408	381	62		399	404	395	61		385	403	377	69		0.751693	0.76298	0.754177	0.810304	0.797674	0.820639	0.893557	0.905149	0.895349		12.5	0.756283	0.809539	0.898018		0.00593087	0.0115013	0.00623991
13	391	400	377	64		396	410	399	62		379	399	381	69		0.738149	0.75395	0.739857	0.786885	0.809302	0.810811	0.876751	0.913279	0.906977		13	0.743985	0.802333	0.899002		0.00867205	0.0133992	0.0195263
13.5	392	404	377	63		392	403	391	61		379	393	366	70		0.742664	0.747178	0.73747	0.798595	0.795349	0.793612	0.879552	0.894309	0.860465		13.5	0.742437	0.795852	0.878109		0.00485804	0.00252932	0.016968
14	386	393	373	62		388	402	394	63		377	392	366	71		0.731377	0.733634	0.73031	0.775176	0.788372	0.788698	0.871148	0.897019	0.857558		14	0.731774	0.784082	0.875242		0.00169719	0.00771471	0.0200464
14.5	388	395	377	62		389	397	394	62		373	388	367	67		0.735892	0.738149	0.73031	0.779859	0.77907	0.788698	0.882353	0.899729	0.872093		14.5	0.734784	0.782542	0.884725		0.00403512	0.00534537	0.0139699
15	386	389	374	64		385	398	389	61		365	387	369	68		0.726862	0.731377	0.708831	0.761124	0.783721	0.783784	0.868347	0.888889	0.875		15	0.722357	0.77621	0.877412		0.0119294	0.0130645	0.010481
15.5	378	390	371	63		379	396	389	62		363	380	369	70		0.711061	0.715576	0.699284	0.765808	0.776744	0.761671	0.862745	0.886179	0.869186		15.5	0.70864	0.768074	0.872703		0.00841125	0.00778808	0.0121064
16	377	382	370	62		373	386	388	62		363	382	374	70		0.711061	0.702032	0.699284	0.749415	0.753488	0.766585	0.862745	0.883469	0.883721		16	0.704126	0.756496	0.876645		0.00616137	0.00897152	0.0120383
16.5	372	381	372	60		372	388	391	60		359	379	367	66		0.704289	0.704289	0.699284	0.751756	0.762791	0.769042	0.87395	0.897019	0.875		16.5	0.702621	0.761196	0.88199		0.0028896	0.00875227	0.0130265
17	368	379	372	62		373	383	389	60		359	375	363	70		0.690745	0.706546	0.689737	0.742389	0.751163	0.749386	0.868347	0.891599	0.851744		17	0.695676	0.747646	0.870563		0.00942721	0.0046386	0.0200196
17.5	371	376	373	63		365	380	385	63		353	376	367	69		0.69526	0.681716	0.677804	0.733021	0.737209	0.7543	0.868347	0.872629	0.866279		17.5	0.684926	0.74151	0.869085		0.00915993	0.0112724	0.00323847
18	358	377	371	63		366	381	390	61		352	366	364	67		0.665914	0.688488	0.680191	0.735363	0.744186	0.734644	0.862745	0.891599	0.863372		18	0.678198	0.738064	0.872572		0.0114179	0.00531381	0.0164807
18.5	359	371	373	63		362	380	385	60		347	373	364	69		0.668172	0.681716	0.663484	0.721311	0.744186	0.746929	0.868347	0.880759	0.857558		18.5	0.671124	0.737475	0.868888		0.00946733	0.0140654	0.0116098
19	353	372	372	64		361	370	385	62		346	367	363	68		0.65237	0.674944	0.663484	0.721311	0.716279	0.734644	0.862745	0.875339	0.857558		19	0.663599	0.724078	0.865214		0.0112871	0.00948978	0.0091438
19.5	354	369	369	62		356	371	384	61		340	364	365	69		0.659142	0.665914	0.646778	0.71897	0.72093	0.724816	0.859944	0.875339	0.860465		19.5	0.657278	0.721572	0.865249		0.00970332	0.00297543	0.00874162
20	348	365	372	62		349	371	390	61		333	366	367	68		0.645598	0.650113	0.632458	0.709602	0.72093	0.732187	0.868347	0.891599	0.869186		20	0.642723	0.720906	0.876377		0.00917176	0.0112924	0.0131889
20.5	349	360	368	64		351	370	385	61		331	362	365	68		0.643341	0.654628	0.627685	0.693208	0.718605	0.722359	0.851541	0.878049	0.863372		20.5	0.641884	0.711391	0.86432		0.0135302	0.0158577	0.0132795
21	344	364	366	62		344	368	385	62		335	361	359	68		0.636569	0.636569	0.637232	0.70726	0.711628	0.719902	0.851541	0.875339	0.84593		21	0.63679	0.71293	0.857603		0.000382584	0.00642066	0.0156135
21.5	343	357	368	61		349	364	383	62		331	355	361	68		0.636569	0.647856	0.627685	0.693208	0.702326	0.70516	0.859944	0.869919	0.851744		21.5	0.63737	0.700231	0.860536		0.0101091	0.00624483	0.00910169
22	339	354	365	62		346	361	383	63		330	354	364	70		0.625282	0.638826	0.620525	0.683841	0.693023	0.697789	0.848739	0.867209	0.854651		22	0.628211	0.691551	0.856866		0.00949563	0.00708958	0.00943177
22.5	339	349	362	61		341	355	379	61		326	354	366	67		0.62754	0.632054	0.618138	0.674473	0.683721	0.70516	0.843137	0.861789	0.869186		22.5	0.625911	0.687785	0.858037		0.00709942	0.0157417	0.0134235
23	338	348	360	62		336	355	381	61		325	353	358	69		0.623025	0.620767	0.610979	0.669789	0.683721	0.697789	0.834734	0.867209	0.840116		23	0.618257	0.683766	0.847353		0.00640356	0.0139998	0.0174049
23.5	334	349	365	62		332	355	381	60		319	343	359	68		0.613995	0.613995	0.599045	0.672131	0.686047	0.675676	0.848739	0.869919	0.84593		23.5	0.609012	0.677951	0.854863		0.00863147	0.00723136	0.0131142
24	330	353	360	61		331	355	375	61		313	347	354	66		0.607223	0.609481	0.589499	0.683841	0.683721	0.690418	0.837535	0.850949	0.837209		24	0.602068	0.685993	0.841898		0.0109433	0.00383226	0.00784
24.5	330	344	361	62		330	353	379	61		320	348	356	70		0.604966	0.607223	0.596659	0.660422	0.67907	0.683047	0.837535	0.861789	0.831395		24.5	0.602949	0.674179	0.843573		0.00556362	0.0120794	0.0160711
25	330	340	365	64		329	349	381	63		316	346	355	69		0.600451	0.600451	0.589499	0.64637	0.665116	0.68059	0.843137	0.861789	0.831395		25	0.596801	0.664025	0.84544		0.00632352	0.0171359	0.015327
25.5	319	340	364	63		326	345	382	63		308	339	364	68		0.577878	0.593679	0.572792	0.648712	0.655814	0.665848	0.843137	0.864499	0.860465		25.5	0.58145	0.656791	0.856034		0.010892	0.00860956	0.0113493
26	321	338	359	60		324	343	378	64		310	335	358	68		0.589165	0.586907	0.577566	0.651054	0.648837	0.65602	0.837535	0.850949	0.843023		26	0.584546	0.65197	0.843836		0.0061496	0.00367787	0.00674354
26.5	320	335	362	62		321	346	376	62		312	335	354	68		0.582393	0.58465	0.582339	0.639344	0.660465	0.65602	0.840336	0.850949	0.831395		26.5	0.583127	0.651943	0.840893		0.0013191	0.0111349	0.00978848
27	326	333	362	63		322	340	375	61		306	332	351	69		0.593679	0.589165	0.565632	0.632319	0.648837	0.646192	0.837535	0.850949	0.819767		27	0.582826	0.642449	0.836084		0.0150598	0.00887253	0.0156411
27.5	317	329	357	62		319	336	377	63		305	331	353	69		0.575621	0.577878	0.563246	0.625293	0.634884	0.643735	0.826331	0.850949	0.825581		27.5	0.572248	0.634637	0.834287		0.00787759	0.00922343	0.0144343
28	317	327	359	60		321	340	380	63		305	331	353	69		0.580135	0.582393	0.563246	0.625293	0.644186	0.643735	0.837535	0.859079	0.825581		28	0.575258	0.637738	0.840732		0.0104639	0.0107801	0.0169758
28.5	313	328	362	61		313	338	379	62		299	327	355	70		0.568849	0.566591	0.546539	0.625293	0.64186	0.63145	0.843137	0.859079	0.828488		28.5	0.56066	0.632868	0.843568		0.0122807	0.00837439	0.0152997
29	313	325	361	63		312	332	376	61		303	326	350	68		0.564334	0.566591	0.560859	0.613583	0.630233	0.633907	0.834734	0.853659	0.819767		29	0.563928	0.625907	0.836053		0.00288759	0.0108301	0.016984
29.5	310	326	357	62		312	329	376	61		299	326	350	70		0.559819	0.566591	0.546539	0.618267	0.623256	0.628993	0.826331	0.853659	0.813953		29.5	0.55765	0.623505	0.831314		0.0102005	0.00536717	0.0203163
30	308	323	360	62		312	329	377	63		299	320	349	70		0.555305	0.562077	0.546539	0.611241	0.618605	0.614251	0.834734	0.850949	0.811047		30	0.55464	0.614699	0.832243		0.00778997	0.00370212	0.0200673
30.5	305	321	356	63		303	324	382	62		294	322	349	68		0.546275	0.544018	0.539379	0.604215	0.609302	0.624079	0.820728	0.867209	0.81686		30.5	0.543224	0.612532	0.834932		0.00351582	0.010318	0.0280188
31	307	319	357	62		304	327	380	61		293	319	346	70		0.553047	0.548533	0.53222	0.601874	0.618605	0.611794	0.826331	0.864499	0.802326		31	0.5446	0.610757	0.831052		0.0109567	0.00841356	0.0313542
31.5	307	318	354	62		303	325	372	61		290	318	348	68		0.553047	0.546275	0.529833	0.599532	0.613953	0.614251	0.817927	0.842818	0.813953		31.5	0.543052	0.609245	0.8249		0.0119382	0.00841356	0.0156448
32	301	318	354	63		303	323	370	61		291	318	345	68		0.537246	0.546275	0.53222	0.59719	0.609302	0.614251	0.815126	0.837398	0.805233		32	0.53858	0.606914	0.819252		0.00712227	0.00877759	0.0164751
32.5	304	314	357	61		302	323	371	62		290	318	344	68		0.548533	0.541761	0.529833	0.592506	0.606977	0.614251	0.829132	0.837398	0.802326		32.5	0.540042	0.604578	0.822952		0.00946762	0.0110691	0.0183349
33	298	315	360	64		305	315	378	61		289	318	349	70		0.528217	0.55079	0.522673	0.587822	0.590698	0.609337	0.829132	0.859079	0.811047		33	0.533893	0.595952	0.833086		0.0148933	0.0116802	0.0242589
33.5	296	313	357	61		295	319	372	62		287	314	346	68		0.530474	0.525959	0.522673	0.590164	0.597674	0.604423	0.829132	0.840108	0.80814		33.5	0.526369	0.59742	0.825793		0.00391659	0.00713273	0.0162438
34	297	310	361	64		296	314	371	60		283	309	347	68		0.525959	0.532731	0.513126	0.576112	0.590698	0.592138	0.831933	0.842818	0.811047		34	0.523939	0.586316	0.828599		0.00995736	0.00886575	0.0161461
34.5	295	309	356	61		296	314	370	61		279	314	347	69		0.528217	0.530474	0.501193	0.580796	0.588372	0.601966	0.826331	0.837398	0.80814		34.5	0.519961	0.590378	0.823956		0.0162927	0.0107263	0.0147732
35	294	310	360	62		293	313	372	61		283	312	344	69		0.523702	0.523702	0.51074	0.580796	0.586047	0.597052	0.834734	0.842818	0.799419		35	0.519381	0.587965	0.825657		0.00748372	0.00829572	0.0230798
35.5	292	307	359	62		295	313	371	63		281	303	345	67		0.519187	0.523702	0.51074	0.57377	0.581395	0.579853	0.831933	0.834688	0.80814		35.5	0.517876	0.578339	0.82492		0.00657977	0.00403134	0.0145977
36	291	304	356	62		296	317	374	61		277	303	343	69		0.51693	0.530474	0.49642	0.566745	0.595349	0.574939	0.823529	0.848238	0.796512		36	0.514608	0.579011	0.82276		0.0171453	0.0147304	0.025872
36.5	290	305	351	64		292	308	372	63		280	304	346	66		0.510158	0.51693	0.51074	0.564403	0.569767	0.584767	0.803922	0.837398	0.813953		36.5	0.512609	0.572979	0.818424		0.00375315	0.0105549	0.0171804
37	293	303	356	63		285	309	370	60		278	299	341	69		0.519187	0.507901	0.498807	0.562061	0.57907	0.565111	0.820728	0.840108	0.790698		37	0.508632	0.568747	0.817178		0.01021	0.00906883	0.0248959
37.5	287	302	352	61		287	309	371	62		273	303	342	67		0.510158	0.507901	0.491647	0.564403	0.574419	0.579853	0.815126	0.837398	0.799419		37.5	0.503235	0.572891	0.817314		0.0100991	0.0078373	0.0190842
38	284	300	357	62		283	306	367	60		273	299	338	69		0.501129	0.503386	0.486874	0.557377	0.572093	0.565111	0.826331	0.831978	0.781977		38	0.497129	0.56486	0.813429		0.00895328	0.00736118	0.027384
38.5	285	298	358	64		286	302	368	62		269	303	342	69		0.498871	0.505643	0.477327	0.548009	0.55814	0.574939	0.823529	0.829268	0.793605		38.5	0.493947	0.560362	0.815467		0.0147865	0.0136015	0.0191499
39	281	294	352	63		282	303	371	63		273	298	341	70		0.492099	0.494357	0.484487	0.540984	0.55814	0.560197	0.809524	0.834688	0.787791		39	0.490314	0.553107	0.810668		0.00517136	0.0105491	0.0234697
39.5	281	297	351	61		282	301	370	63		271	300	339	67		0.496614	0.494357	0.486874	0.552693	0.553488	0.572482	0.812325	0.831978	0.790698		39.5	0.492615	0.559554	0.811667		0.00509853	0.0112023	0.0206482
40	280	294	352	61		282	297	367	61		272	295	340	70		0.494357	0.498871	0.4821	0.545667	0.548837	0.552826	0.815126	0.829268	0.784884		40	0.491776	0.54911	0.809759		0.00867825	0.00358685	0.0226737
40.5	278	286	353	62		278	294	375	60		266	287	343	66		0.487585	0.492099	0.477327	0.52459	0.544186	0.542998	0.815126	0.853659	0.805233		40.5	0.48567	0.537258	0.824672		0.00756995	0.0109867	0.0255855
41	280	292	352	64		279	297	367	62		268	294	344	71		0.487585	0.489842	0.470167	0.533958	0.546512	0.547912	0.806723	0.826558	0.793605		41	0.482531	0.542794	0.808962		0.010767	0.007684	0.0165905
41.5	278	288	355	61		279	296	371	60		264	293	339	67		0.489842	0.494357	0.470167	0.531616	0.548837	0.555283	0.823529	0.842818	0.790698		41.5	0.484789	0.545245	0.819015		0.0128622	0.0122354	0.026352
42	276	287	349	62		278	292	370	63		264	286	342	69		0.48307	0.485327	0.465394	0.526932	0.532558	0.53317	0.803922	0.831978	0.793605		42	0.47793	0.530887	0.809835		0.0109155	0.00343832	0.0198585
42.5	277	291	349	63		275	294	370	61		262	290	339	70		0.48307	0.48307	0.458234	0.533958	0.54186	0.540541	0.80112	0.837398	0.781977		42.5	0.474791	0.538786	0.806832		0.0143391	0.00423331	0.0281488
43	276	286	354	62		270	288	371	64		263	288	339	68		0.48307	0.465011	0.465394	0.52459	0.52093	0.540541	0.817927	0.831978	0.787791		43	0.471158	0.528687	0.812565		0.0103175	0.0104273	0.0225765
43.5	274	287	352	61		274	291	369	61		259	286	339	67		0.480813	0.480813	0.458234	0.529274	0.534884	0.538084	0.815126	0.834688	0.790698		43.5	0.473286	0.53408	0.813504		0.0130358	0.00445937	0.0220401
44	273	285	350	62		273	291	370	62		262	282	340	68		0.476298	0.476298	0.463007	0.522248	0.532558	0.525799	0.806723	0.834688	0.790698		44	0.471868	0.526868	0.810703		0.00767345	0.00523754	0.0222638
44.5	271	282	355	63		270	292	368	60		261	279	338	66		0.469526	0.474041	0.465394	0.512881	0.539535	0.523342	0.817927	0.834688	0.790698		44.5	0.469653	0.525252	0.814438		0.00432483	0.0134295	0.022202
45	270	283	350	62		268	288	370	59		259	283	339	68		0.469526	0.471783	0.455847	0.517564	0.532558	0.528256	0.806723	0.842818	0.787791		45	0.465719	0.526126	0.812444		0.00862322	0.00772037	0.0279564
45.5	267	280	349	61		268	285	368	60		256	287	341	68		0.465011	0.469526	0.448687	0.512881	0.523256	0.538084	0.806723	0.834688	0.793605		45.5	0.461075	0.52474	0.811672		0.0109628	0.0126669	0.0209842
46	270	280	347	60		266	283	366	61		254	276	343	69		0.474041	0.462754	0.441527	0.515222	0.516279	0.5086	0.803922	0.826558	0.796512		46	0.459441	0.513367	0.808997		0.0165079	0.00416245	0.0156532
46.5	268	279	351	63		267	285	368	61		255	280	340	68		0.462754	0.465011	0.446301	0.505855	0.52093	0.520885	0.806723	0.831978	0.790698		46.5	0.458022	0.51589	0.8098		0.0102135	0.00869064	0.0208116
47	266	276	350	63		262	284	367	61		249	276	341	65		0.458239	0.453725	0.439141	0.498829	0.518605	0.518428	0.803922	0.829268	0.802326		47	0.450368	0.511954	0.811838		0.00998182	0.0113667	0.0151157
47.5	264	276	349	58		264	279	370	61		257	277	338	67		0.465011	0.458239	0.453461	0.510539	0.506977	0.515971	0.815126	0.837398	0.787791		47.5	0.458904	0.511162	0.813438		0.00580393	0.00452917	0.0248469
48	262	275	348	62		263	282	365	60		249	280	340	68		0.451467	0.458239	0.431981	0.498829	0.516279	0.520885	0.80112	0.826558	0.790698		48	0.447229	0.511998	0.806125		0.0136326	0.0116344	0.0184468
48.5	265	271	346	61		264	281	364	59		253	279	338	68		0.460497	0.462754	0.441527	0.491803	0.516279	0.518428	0.798319	0.826558	0.784884		48.5	0.454926	0.508837	0.803254		0.0116583	0.0147904	0.021271
49	263	272	352	62		262	278	367	63		248	277	339	68		0.453725	0.44921	0.429594	0.491803	0.5	0.513514	0.812325	0.823848	0.787791		49	0.444176	0.501772	0.807988		0.0128285	0.0109631	0.0184159
49.5	263	268	349	60		258	276	366	61		251	278	336	69		0.458239	0.444695	0.434368	0.487119	0.5	0.513514	0.809524	0.826558	0.776163		49.5	0.445767	0.500211	0.804082		0.0119719	0.0131983	0.0256347
50	259	267	347	62		261	277	369	63		246	271	333	67		0.444695	0.446953	0.427208	0.480094	0.497674	0.501229	0.798319	0.829268	0.773256		50	0.439618	0.492999	0.800281		0.0108072	0.0113166	0.0280577
50.5	258	265	345	60		258	275	367	63		244	270	333	66		0.446953	0.440181	0.424821	0.480094	0.493023	0.501229	0.798319	0.823848	0.776163		50.5	0.437318	0.491448	0.799443		0.0113401	0.0106551	0.0238626
51	257	268	346	62		256	274	368	62		246	271	335	68		0.440181	0.437923	0.424821	0.482436	0.493023	0.498771	0.795518	0.829268	0.776163		51	0.434308	0.49141	0.800316		0.00829338	0.00828656	0.0268759
51.5	255	268	348	63		256	273	363	63		245	272	338	66		0.433409	0.435666	0.427208	0.480094	0.488372	0.506143	0.798319	0.813008	0.790698		51.5	0.432094	0.491536	0.800675		0.00437968	0.0133095	0.0113402
52	257	268	343	61		259	274	366	61		245	264	332	70		0.442438	0.446953	0.417661	0.484778	0.495349	0.476658	0.789916	0.826558	0.761628		52	0.435684	0.485595	0.792701		0.0157706	0.00937195	0.0325546
52.5	255	263	344	62		254	269	361	62		244	269	336	68		0.435666	0.433409	0.420048	0.470726	0.481395	0.493857	0.789916	0.810298	0.77907		52.5	0.429707	0.481993	0.793095		0.00844132	0.0115773	0.015855
53	253	262	343	63		252	272	364	62		244	271	335	68		0.428894	0.428894	0.420048	0.466042	0.488372	0.498771	0.784314	0.818428	0.776163		53	0.425945	0.484395	0.792968		0.00510734	0.0167232	0.0224224
53.5	256	265	351	60		252	269	361	61		243	268	336	67		0.442438	0.431151	0.420048	0.480094	0.483721	0.493857	0.815126	0.813008	0.781977		53.5	0.431212	0.485891	0.80337		0.0111952	0.00713383	0.0185576
54	257	261	349	62		248	272	366	61		240	266	333	69		0.440181	0.422122	0.408115	0.466042	0.490698	0.484029	0.803922	0.826558	0.767442		54	0.423472	0.480256	0.799307		0.0160756	0.0127535	0.0298271
54.5	252	262	346	63		253	267	358	61		242	265	333	68		0.426637	0.433409	0.415274	0.466042	0.47907	0.484029	0.792717	0.804878	0.770349		54.5	0.425107	0.47638	0.789315		0.00916337	0.00929033	0.0175143
55	246	259	344	63		252	262	363	62		241	264	337	69		0.413093	0.428894	0.410501	0.459016	0.465116	0.479115	0.787115	0.815718	0.77907		55	0.417496	0.467749	0.793968		0.00995565	0.010305	0.0192613
55.5	248	257	343	60		248	268	362	62		240	263	335	67		0.424379	0.419865	0.412888	0.461358	0.47907	0.481572	0.792717	0.813008	0.77907		55.5	0.419044	0.474	0.794932		0.00578949	0.0110195	0.0170772
56	249	259	344	60		249	265	361	62		239	259	334	69		0.426637	0.422122	0.405728	0.466042	0.472093	0.46683	0.795518	0.810298	0.770349		56	0.418162	0.468322	0.792055		0.0110024	0.0032896	0.0201985
56.5	249	260	343	62		248	262	364	63		236	262	333	70		0.422122	0.417607	0.396181	0.4637	0.462791	0.471744	0.787115	0.815718	0.764535		56.5	0.41197	0.466078	0.789123		0.0138586	0.00492793	0.0256506
57	248	258	343	62		243	264	362	61		240	260	330	69		0.419865	0.410835	0.408115	0.459016	0.472093	0.469287	0.787115	0.815718	0.758721		57	0.412938	0.466799	0.787185		0.00615079	0.00688433	0.0284987
57.5	247	256	346	63		246	263	364	62		236	260	327	66		0.41535	0.41535	0.405728	0.451991	0.467442	0.476658	0.792717	0.818428	0.758721		57.5	0.412143	0.465364	0.789955		0.00555524	0.0124645	0.0299493
58	247	255	341	62		247	262	362	61		236	254	332	68		0.417607	0.419865	0.400955	0.451991	0.467442	0.457002	0.781513	0.815718	0.767442		58	0.412809	0.458812	0.788224		0.0103279	0.00788289	0.0248281
58.5	246	253	340	62		244	264	357	60		233	258	332	68		0.41535	0.41535	0.393795	0.447307	0.474419	0.46683	0.778711	0.804878	0.767442		58.5	0.408165	0.462852	0.783677		0.0124449	0.0139869	0.0192057
59	244	252	340	62		245	260	367	62		227	255	335	69		0.410835	0.413093	0.377088	0.444965	0.460465	0.457002	0.778711	0.826558	0.773256		59	0.400339	0.454144	0.792842		0.020167	0.00813584	0.0293264
59.5	245	253	344	62		243	263	359	60		232	255	332	68		0.413093	0.413093	0.391408	0.447307	0.472093	0.459459	0.789916	0.810298	0.767442		59.5	0.405864	0.45962	0.789219		0.0125195	0.0123939	0.0214366
	DMSO	CuET(O)	CuET(O)+1eqDTC	CuET(F)	CuET(F)+1eqH2O2	DMSO(H2O2)
1	0.0252	0.0021	0.0172	0.0236	0.0155	0.0206
2	0.0237	0.0022	0.0148	0.0226	0.0092	0.0201
3	0.0261	0.0036	0.0155	0.0244	0.0121	0.0203
NOMALIZATION
1	1	0.0833333	0.68254	0.936508	0.615079	0.81746
2	1	0.092827	0.624473	0.953586	0.388186	0.848101
3	1	0.137931	0.59387	0.934866	0.463602	0.777778
Mean	1	0.104697	0.633627	0.941653	0.488956	0.814446
SD	0	0.0291702	0.0450383	0.0103669	0.115552	0.0352585

## Sheet: Fig 3E
Time (min)	Replicate 1						RepliCate 2						RepliCate 3						Baseline subtraction and normalization														Mean					SD
	Con	5μM Cu2+	10μM Cu2+	25μM Cu2+	GnHCl		Con	5μM Cu2+	10μM Cu2+	25μM Cu2+	GnHCl		Con	5μM Cu2+	10μM Cu2+	25μM Cu2+	GnHCl		Con	Con	Con	5μM Cu2+	5μM Cu2+	5μM Cu2+	10μM Cu2+	10μM Cu2+	10μM Cu2+	25μM Cu2+	25μM Cu2+	25μM Cu2+		Time (min)	0μM Cu2+	5μM Cu2+	10μM Cu2+	25μM Cu2+		0μM Cu2+	5μM Cu2+	10μM Cu2+	25μM Cu2+
0	557	536	579	431	61		531	526	596	428	64		559	568	535	441	69		1	1	1	1	1	1	1	1	1	1	1	1		0	1	1	1	1		0	0	0	0
0.5	556	535	575	430	63		536	522	586	421	61		554	559	534	434	71		0.993952	1.01713	0.985714	0.993684	0.997835	0.977956	0.988417	0.981203	0.993562	0.991892	0.989011	0.975806		0.5	0.998932	0.989825	0.987727	0.98557		0.0162896	0.0104866	0.0062084	0.00857711
1	545	529	571	428	61		537	519	584	420	64		548	557	523	423	70		0.975806	1.01285	0.97551	0.985263	0.984848	0.975952	0.984556	0.977444	0.972103	0.991892	0.978022	0.948925		1	0.988055	0.982021	0.978034	0.972946		0.021472	0.00526024	0.00624746	0.0219287
1.5	542	528	562	426	64		529	511	575	419	62		544	555	528	431	69		0.96371	1	0.969388	0.976842	0.971861	0.973948	0.96139	0.960526	0.984979	0.978378	0.980769	0.973118		1.5	0.977699	0.974217	0.968965	0.977422		0.0195207	0.00250121	0.0138749	0.00391412
2	533	522	558	425	63		519	508	576	416	63		536	547	528	433	70		0.947581	0.976445	0.95102	0.966316	0.963203	0.955912	0.955598	0.962406	0.982833	0.978378	0.96978	0.975806		2	0.958349	0.96181	0.966946	0.974655		0.0157662	0.00534005	0.0141733	0.00441321
2.5	527	511	554	422	62		511	499	575	416	64		531	534	522	430	69		0.9375	0.957173	0.942857	0.945263	0.941558	0.931864	0.949807	0.960526	0.972103	0.972973	0.967033	0.97043		2.5	0.945844	0.939562	0.960812	0.970145		0.010171	0.00691926	0.0111508	0.00298022
3	524	509	551	421	62		509	492	566	411	65		522	532	525	426	67		0.931452	0.950749	0.928571	0.941053	0.924242	0.931864	0.944015	0.943609	0.982833	0.97027	0.950549	0.965054		3	0.936924	0.932386	0.956819	0.961958		0.0120594	0.00841728	0.0225293	0.0102184
3.5	516	499	554	417	64		502	490	573	413	63		521	530	514	437	68		0.91129	0.940043	0.92449	0.915789	0.924242	0.925852	0.945946	0.956767	0.957082	0.954054	0.961538	0.991935		3.5	0.925274	0.921961	0.953265	0.969176		0.0143923	0.0054051	0.00634027	0.0200624
4	505	495	548	422	63		495	484	570	412	64		514	523	517	438	69		0.891129	0.922912	0.908163	0.909474	0.909091	0.90982	0.936293	0.951128	0.961373	0.97027	0.956044	0.991935		4	0.907402	0.909461	0.949598	0.97275		0.0159053	0.00036452	0.0126097	0.0180738
4.5	506	490	546	414	62		492	484	570	414	62		502	516	512	439	68		0.895161	0.920771	0.885714	0.901053	0.91342	0.897796	0.934363	0.951128	0.95279	0.951351	0.967033	0.997312		4.5	0.900549	0.904089	0.946093	0.971899		0.0181386	0.00824295	0.0101929	0.0233634
5	493	485	544	418	62		485	477	563	410	62		496	508	507	430	68		0.868952	0.905782	0.873469	0.890526	0.898268	0.881764	0.930502	0.93797	0.94206	0.962162	0.956044	0.973118		5	0.882734	0.890186	0.936844	0.963775		0.020087	0.00825769	0.00586076	0.00865064
5.5	487	484	541	415	64		481	475	560	411	62		493	504	509	423	67		0.852823	0.897216	0.869388	0.884211	0.893939	0.875752	0.920849	0.932331	0.948498	0.948649	0.958791	0.956989		5.5	0.873142	0.884634	0.933893	0.95481		0.0224337	0.00910133	0.0138902	0.00541116
6	487	473	541	417	61		477	466	561	407	62		489	502	508	413	68		0.858871	0.888651	0.859184	0.867368	0.874459	0.869739	0.926641	0.934211	0.944206	0.962162	0.947802	0.927419		6	0.868902	0.870522	0.935019	0.945795		0.0171039	0.00360946	0.00881042	0.0174582
6.5	474	471	542	410	64		467	460	562	410	63		477	493	507	429	70		0.826613	0.865096	0.830612	0.856842	0.859307	0.847695	0.92278	0.93609	0.937768	0.935135	0.953297	0.965054		6.5	0.840774	0.854615	0.932213	0.951162		0.0211586	0.00611797	0.00821208	0.0150731
7	471	463	530	417	64		462	461	557	410	60		473	495	506	431	68		0.820565	0.860814	0.826531	0.84	0.867965	0.855711	0.899614	0.926692	0.939914	0.954054	0.961538	0.975806		7	0.83597	0.854559	0.922073	0.9638		0.0217214	0.0140183	0.0205433	0.0110511
7.5	463	459	535	412	63		460	450	555	406	61		469	487	501	421	68		0.806452	0.85439	0.818367	0.833684	0.841991	0.839679	0.911197	0.922932	0.929185	0.943243	0.947802	0.948925		7.5	0.826403	0.838452	0.921105	0.946657		0.0249588	0.00428749	0.00913204	0.00300897
8	460	455	530	417	63		454	451	552	409	62		464	478	503	414	69		0.800403	0.8394	0.806122	0.825263	0.841991	0.819639	0.901544	0.917293	0.93133	0.956757	0.953297	0.927419		8	0.815309	0.828965	0.916723	0.945824		0.0210591	0.0116267	0.0149012	0.0160327
8.5	457	453	531	415	62		446	442	546	403	62		462	478	504	413	70		0.796371	0.82227	0.8	0.823158	0.822511	0.817635	0.905405	0.906015	0.93133	0.954054	0.936813	0.922043		8.5	0.806214	0.821101	0.91425	0.937637		0.014023	0.00301908	0.014795	0.0160214
9	450	445	529	417	63		441	442	543	405	62		453	472	498	419	69		0.780242	0.811563	0.783673	0.804211	0.822511	0.807615	0.899614	0.900376	0.920601	0.956757	0.942308	0.94086		9	0.791826	0.811446	0.906864	0.946642		0.0171786	0.00973286	0.0119029	0.00878987
9.5	445	442	520	413	63		440	432	543	409	63		447	465	498	412	69		0.770161	0.807281	0.771429	0.797895	0.798701	0.793587	0.882239	0.900376	0.920601	0.945946	0.950549	0.922043		9.5	0.782957	0.796728	0.901072	0.939513		0.0210745	0.00274954	0.0191902	0.0153034
10	441	438	527	415	59		436	431	545	413	59		442	461	495	412	67		0.770161	0.807281	0.765306	0.797895	0.805195	0.789579	0.903475	0.904135	0.918455	0.962162	0.972527	0.927419		10	0.780916	0.797556	0.908688	0.954036		0.0229611	0.00781332	0.00846452	0.0236264
10.5	437	435	521	410	63		432	427	546	404	64		437	463	492	413	71		0.754032	0.788009	0.746939	0.783158	0.785714	0.785571	0.88417	0.906015	0.903433	0.937838	0.934066	0.919355		10.5	0.762993	0.784814	0.897873	0.93042		0.0219524	0.0014364	0.0119371	0.00976614
11	429	430	519	416	61		420	430	545	405	60		436	454	495	425	68		0.741935	0.770878	0.75102	0.776842	0.800866	0.773547	0.88417	0.904135	0.916309	0.959459	0.947802	0.959677		11	0.754611	0.783752	0.901538	0.955646		0.0148016	0.0149126	0.0162262	0.00679412
11.5	427	425	519	418	62		423	421	541	405	62		429	449	494	420	70		0.735887	0.773019	0.732653	0.764211	0.777056	0.759519	0.882239	0.896617	0.909871	0.962162	0.942308	0.94086		11.5	0.747186	0.766929	0.896242	0.948443		0.0224302	0.00907908	0.0138197	0.0119029
12	424	427	518	415	63		419	422	542	405	61		423	444	495	412	69		0.727823	0.766595	0.722449	0.766316	0.781385	0.751503	0.878378	0.898496	0.914163	0.951351	0.945055	0.922043		12	0.738956	0.766401	0.897013	0.939483		0.024087	0.0149413	0.0179384	0.0154282
12.5	417	421	517	415	62		417	416	535	404	61		417	441	489	421	69		0.715726	0.762313	0.710204	0.755789	0.768398	0.745491	0.878378	0.885338	0.901288	0.954054	0.942308	0.946237		12.5	0.729414	0.75656	0.888335	0.947533		0.0286244	0.011473	0.0117448	0.0059795
13	418	419	511	414	64		408	412	533	412	62		418	438	489	417	69		0.71371	0.740899	0.712245	0.747368	0.757576	0.739479	0.862934	0.881579	0.901288	0.945946	0.961538	0.935484		13	0.722285	0.748141	0.881934	0.947656		0.0161374	0.00907311	0.0191791	0.0131112
13.5	415	412	517	412	63		403	409	532	408	61		414	433	486	409	70		0.709677	0.732334	0.702041	0.734737	0.753247	0.727455	0.876448	0.879699	0.892704	0.943243	0.953297	0.91129		13.5	0.714684	0.73848	0.88295	0.935943		0.015755	0.013297	0.00860183	0.021934
14	406	409	513	412	62		400	401	533	400	63		404	430	487	423	71		0.693548	0.721627	0.679592	0.730526	0.731602	0.719439	0.870656	0.881579	0.892704	0.945946	0.925824	0.946237		14	0.698256	0.727189	0.881646	0.939336		0.0214095	0.00673329	0.0110239	0.0117021
14.5	400	406	511	409	62		393	400	529	407	62		398	422	482	423	67		0.681452	0.708779	0.67551	0.724211	0.731602	0.711423	0.866795	0.87406	0.890558	0.937838	0.947802	0.956989		14.5	0.68858	0.722412	0.877138	0.947543		0.0177433	0.010209	0.0121766	0.00957833
15	402	401	507	414	64		389	397	528	409	61		401	425	485	410	68		0.681452	0.702355	0.679592	0.709474	0.727273	0.715431	0.855212	0.87218	0.89485	0.945946	0.956044	0.919355		15	0.6878	0.717392	0.874081	0.940448		0.01264	0.0090602	0.0198869	0.0189523
15.5	396	399	508	412	63		385	396	527	410	62		391	417	476	420	70		0.671371	0.691649	0.655102	0.707368	0.722944	0.695391	0.859073	0.870301	0.871245	0.943243	0.956044	0.94086		15.5	0.672707	0.708568	0.866873	0.946716		0.01831	0.0138156	0.00677108	0.00816581
16	391	395	510	413	62		386	390	526	407	62		389	415	484	407	70		0.663306	0.69379	0.65102	0.701053	0.709957	0.691383	0.864865	0.868421	0.888412	0.948649	0.947802	0.905914		16	0.669372	0.700797	0.873899	0.934122		0.0220206	0.0092896	0.0126935	0.0244322
16.5	387	394	507	413	60		381	387	530	404	60		387	418	477	418	66		0.659274	0.687366	0.655102	0.703158	0.707792	0.705411	0.862934	0.87594	0.881974	0.954054	0.945055	0.946237		16.5	0.667247	0.705454	0.873616	0.948449		0.0175477	0.00231745	0.00973031	0.00489035
17	387	393	508	411	62		378	386	526	399	60		383	412	479	427	70		0.655242	0.680942	0.638776	0.696842	0.705628	0.685371	0.861004	0.868421	0.877682	0.943243	0.931319	0.959677		17	0.65832	0.695947	0.869036	0.944746		0.0212512	0.0101581	0.00835625	0.014239
17.5	378	387	510	412	63		376	382	524	405	63		383	407	474	420	69		0.635081	0.670236	0.640816	0.682105	0.690476	0.677355	0.862934	0.864662	0.869099	0.943243	0.93956	0.943548		17.5	0.648711	0.683312	0.865565	0.942117		0.0188603	0.00664346	0.00317989	0.00221961
18	379	385	505	411	63		374	381	520	404	61		381	407	477	420	67		0.637097	0.670236	0.640816	0.677895	0.692641	0.681363	0.853282	0.857143	0.879828	0.940541	0.942308	0.948925		18	0.649383	0.683966	0.863418	0.943924		0.0181544	0.00770998	0.0143426	0.0044197
18.5	375	383	504	412	63		365	376	515	401	60		376	397	477	411	69		0.629032	0.653105	0.626531	0.673684	0.683983	0.657315	0.851351	0.847744	0.875536	0.943243	0.936813	0.919355		18.5	0.636223	0.671661	0.858211	0.933137		0.0146739	0.0134487	0.0151125	0.0123612
19	372	382	493	417	64		369	371	523	400	62		372	397	475	410	68		0.620968	0.657388	0.620408	0.669474	0.668831	0.659319	0.828185	0.862782	0.873391	0.954054	0.928571	0.919355		19	0.632921	0.665874	0.854786	0.933993		0.0211904	0.00568662	0.0236396	0.0179738
19.5	370	382	495	407	62		362	370	522	398	61		374	397	476	419	69		0.620968	0.64454	0.622449	0.673684	0.668831	0.657315	0.835907	0.860902	0.873391	0.932432	0.925824	0.94086		19.5	0.629319	0.66661	0.856733	0.933039		0.0132024	0.00840779	0.0190862	0.00753635
20	367	375	497	414	62		355	370	515	403	61		365	390	468	424	68		0.614919	0.62955	0.606122	0.658947	0.668831	0.645291	0.839768	0.847744	0.858369	0.951351	0.93956	0.956989		20	0.616864	0.65769	0.848627	0.9493		0.0118344	0.0118206	0.00933176	0.00889358
20.5	365	374	494	411	64		356	370	511	399	61		363	387	471	416	68		0.606855	0.631692	0.602041	0.652632	0.668831	0.639279	0.830116	0.840226	0.864807	0.937838	0.928571	0.935484		20.5	0.613529	0.65358	0.845049	0.933964		0.0159123	0.0147991	0.0178415	0.00481645
21	363	371	490	412	62		357	365	516	400	62		360	387	467	404	68		0.606855	0.631692	0.595918	0.650526	0.655844	0.639279	0.826255	0.849624	0.856223	0.945946	0.928571	0.903226		21	0.611488	0.64855	0.844034	0.925914		0.0183312	0.00845784	0.0157468	0.0214837
21.5	356	368	497	411	61		348	358	518	402	62		357	382	468	417	68		0.594758	0.61242	0.589796	0.646316	0.640693	0.629259	0.841699	0.853383	0.858369	0.945946	0.934066	0.938172		21.5	0.598991	0.638756	0.85115	0.939395		0.0118911	0.00869204	0.00855652	0.00603363
22	355	369	497	413	62		353	366	516	401	63		353	387	470	411	70		0.590726	0.620985	0.577551	0.646316	0.655844	0.635271	0.839768	0.849624	0.858369	0.948649	0.928571	0.916667		22	0.596421	0.64581	0.849254	0.931296		0.02227	0.0102961	0.0093059	0.0161641
22.5	354	363	491	405	61		349	359	511	400	61		349	383	463	408	67		0.590726	0.616702	0.57551	0.635789	0.645022	0.633267	0.830116	0.840226	0.849785	0.92973	0.931319	0.916667		22.5	0.594313	0.638026	0.840042	0.925905		0.020829	0.00618844	0.00983607	0.00804
23	354	364	488	412	62		343	352	506	401	61		344	381	465	417	69		0.58871	0.603854	0.561224	0.635789	0.62987	0.625251	0.822394	0.830827	0.849785	0.945946	0.934066	0.935484		23	0.584596	0.630303	0.834335	0.938499		0.0216106	0.00528283	0.0140288	0.00648845
23.5	352	362	499	407	62		338	353	510	396	60		348	378	466	406	68		0.584677	0.595289	0.571429	0.631579	0.634199	0.621242	0.843629	0.838346	0.854077	0.932432	0.923077	0.908602		23.5	0.583798	0.629007	0.845351	0.921371		0.0119545	0.00685058	0.00800573	0.0120064
24	349	362	501	411	61		339	350	506	401	61		339	380	465	417	66		0.580645	0.595289	0.557143	0.633684	0.625541	0.629259	0.849421	0.830827	0.856223	0.945946	0.934066	0.943548		24	0.577692	0.629495	0.84549	0.941187		0.0192438	0.00407667	0.0131464	0.00628225
24.5	347	354	494	414	62		338	349	512	400	61		342	371	463	404	70		0.574597	0.593148	0.555102	0.614737	0.623377	0.603206	0.833977	0.842105	0.843348	0.951351	0.931319	0.897849		24.5	0.574282	0.613773	0.83981	0.92684		0.0190248	0.0101196	0.00508964	0.0270307
25	340	355	487	406	64		337	341	506	401	63		338	366	463	418	69		0.556452	0.586724	0.54898	0.612632	0.601732	0.59519	0.816602	0.830827	0.845494	0.924324	0.928571	0.938172		25	0.564052	0.603185	0.830974	0.930356		0.0199869	0.00881091	0.0144462	0.00709423
25.5	335	353	487	413	63		333	346	508	401	63		336	370	465	417	68		0.548387	0.578158	0.546939	0.610526	0.612554	0.60521	0.818533	0.834586	0.851931	0.945946	0.928571	0.938172		25.5	0.557828	0.60943	0.835017	0.937563		0.0176215	0.00379255	0.0167034	0.00870325
26	335	349	490	413	60		327	342	499	399	64		334	369	460	413	68		0.554435	0.563169	0.542857	0.608421	0.601732	0.603206	0.830116	0.817669	0.841202	0.954054	0.92033	0.927419		26	0.553487	0.604453	0.829662	0.933934		0.0101892	0.00351464	0.0117728	0.0177811
26.5	331	348	497	407	62		334	339	503	398	62		330	362	462	414	68		0.542339	0.582441	0.534694	0.602105	0.599567	0.589178	0.839768	0.825188	0.845494	0.932432	0.923077	0.930108		26.5	0.553158	0.59695	0.836817	0.928539		0.0256465	0.00684925	0.0104697	0.004871
27	328	350	488	408	63		320	342	501	401	61		326	359	463	415	69		0.534274	0.554604	0.52449	0.604211	0.608225	0.581162	0.820463	0.821429	0.845494	0.932432	0.934066	0.930108		27	0.537789	0.597866	0.829128	0.932202		0.0153617	0.0146044	0.0141808	0.00198924
27.5	330	346	487	411	62		322	338	502	396	63		326	355	458	414	69		0.540323	0.554604	0.52449	0.597895	0.595238	0.573146	0.820463	0.823308	0.834764	0.943243	0.914835	0.927419		27.5	0.539805	0.58876	0.826179	0.928499		0.0150637	0.0135867	0.00757005	0.0142348
28	324	350	492	407	60		318	337	505	400	63		327	359	461	420	69		0.532258	0.546039	0.526531	0.610526	0.593074	0.581162	0.833977	0.828947	0.841202	0.937838	0.925824	0.943548		28	0.534942	0.594921	0.834709	0.935737		0.0100272	0.0147689	0.00615986	0.00904697
28.5	325	343	484	411	61		316	337	507	395	62		323	355	462	415	70		0.532258	0.543897	0.516327	0.593684	0.595238	0.571142	0.816602	0.832707	0.841202	0.945946	0.914835	0.927419		28.5	0.530827	0.586688	0.83017	0.9294		0.0138409	0.0134856	0.0124943	0.0156497
29	320	338	485	408	63		313	330	505	396	61		325	351	455	413	68		0.518145	0.539615	0.52449	0.578947	0.582251	0.567134	0.814672	0.828947	0.830472	0.932432	0.92033	0.927419		29	0.527417	0.576111	0.824697	0.926727		0.0110299	0.00794756	0.00871555	0.006081
29.5	324	338	484	410	62		312	330	504	393	61		317	356	454	418	70		0.528226	0.537473	0.504082	0.581053	0.582251	0.573146	0.814672	0.827068	0.824034	0.940541	0.912088	0.935484		29.5	0.52326	0.578817	0.821925	0.929371		0.0172407	0.00494711	0.00646162	0.0151794
30	316	337	487	410	62		316	331	500	399	63		314	351	455	411	70		0.512097	0.541756	0.497959	0.578947	0.580087	0.563126	0.820463	0.819549	0.82618	0.940541	0.923077	0.916667		30	0.517271	0.574053	0.822064	0.926761		0.0223521	0.00948031	0.00359386	0.012356
30.5	321	328	482	409	63		312	329	503	395	62		311	348	455	402	68		0.520161	0.535332	0.495918	0.557895	0.577922	0.561122	0.80888	0.825188	0.830472	0.935135	0.914835	0.897849		30.5	0.517137	0.565646	0.821513	0.91594		0.01988	0.0107529	0.0112551	0.0186674
31	322	335	482	410	62		309	330	501	397	61		319	348	456	415	70		0.524194	0.531049	0.508163	0.574737	0.582251	0.557114	0.810811	0.821429	0.828326	0.940541	0.923077	0.927419		31	0.521135	0.571367	0.820189	0.930346		0.0117455	0.0129027	0.00882328	0.00909212
31.5	314	330	483	407	62		310	327	495	392	61		313	344	456	415	68		0.508065	0.533191	0.5	0.564211	0.575758	0.553106	0.812741	0.81015	0.832618	0.932432	0.909341	0.932796		31.5	0.513752	0.564358	0.818503	0.924856		0.0173107	0.0113264	0.0122922	0.0134381
32	317	331	482	406	63		305	323	500	396	61		305	342	451	410	68		0.512097	0.522484	0.483673	0.564211	0.5671	0.549098	0.80888	0.819549	0.821888	0.927027	0.92033	0.919355		32	0.506085	0.560136	0.816773	0.922237		0.0200916	0.00966763	0.00693424	0.00417667
32.5	314	329	480	407	61		308	324	498	390	62		304	340	451	401	68		0.510081	0.526767	0.481633	0.564211	0.5671	0.54509	0.80888	0.815789	0.821888	0.935135	0.901099	0.895161		32.5	0.50616	0.5588	0.815519	0.910465		0.022821	0.0119607	0.00650826	0.0215702
33	310	327	476	405	64		305	319	494	398	61		308	342	452	401	70		0.495968	0.522484	0.485714	0.553684	0.558442	0.54509	0.795367	0.808271	0.819742	0.921622	0.925824	0.889785		33	0.501389	0.552405	0.807793	0.91241		0.0189748	0.00676694	0.0121949	0.0197064
33.5	309	323	480	410	61		305	315	500	390	62		303	341	451	409	68		0.5	0.520343	0.479592	0.551579	0.547619	0.547094	0.80888	0.819549	0.821888	0.943243	0.901099	0.916667		33.5	0.499978	0.548764	0.816773	0.920336		0.0203754	0.00245185	0.00693424	0.0213105
34	310	320	477	406	64		301	322	494	393	60		305	338	456	408	68		0.495968	0.51606	0.483673	0.538947	0.5671	0.541082	0.797297	0.808271	0.832618	0.924324	0.914835	0.913978		34	0.498567	0.549043	0.812729	0.917713		0.016349	0.0156738	0.0180774	0.00574187
34.5	305	326	485	405	61		296	319	498	390	61		301	334	461	414	69		0.491935	0.503212	0.473469	0.557895	0.558442	0.531062	0.818533	0.815789	0.841202	0.92973	0.903846	0.927419		34.5	0.489539	0.549133	0.825175	0.920332		0.0150154	0.0156521	0.0139474	0.0143236
35	311	324	477	405	62		298	313	500	394	61		297	333	454	396	69		0.502016	0.507495	0.465306	0.551579	0.545455	0.529058	0.801158	0.819549	0.82618	0.927027	0.914835	0.879032		35	0.491606	0.542031	0.815629	0.906965		0.0229402	0.0116443	0.0129633	0.0249466
35.5	299	320	475	406	62		297	314	495	390	63		298	334	447	408	67		0.477823	0.501071	0.471429	0.543158	0.54329	0.53507	0.797297	0.81015	0.815451	0.92973	0.898352	0.916667		35.5	0.483441	0.540506	0.807633	0.914916		0.0155992	0.00470808	0.00933487	0.0157621
36	300	324	472	408	62		294	312	493	386	61		292	326	456	401	69		0.479839	0.498929	0.455102	0.551579	0.54329	0.51503	0.791506	0.806391	0.830472	0.935135	0.892857	0.892473		36	0.477957	0.536633	0.809456	0.906822		0.0219742	0.0191623	0.0196632	0.0245208
36.5	296	318	475	402	64		294	310	491	392	63		292	331	452	413	66		0.467742	0.494647	0.461224	0.534737	0.534632	0.531062	0.793436	0.802632	0.828326	0.913514	0.903846	0.932796		36.5	0.474538	0.533477	0.808131	0.916718		0.0177172	0.002092	0.0180835	0.0147385
37	297	318	473	408	63		284	312	491	393	60		292	323	447	396	69		0.471774	0.479657	0.455102	0.536842	0.545455	0.509018	0.791506	0.802632	0.811159	0.932432	0.914835	0.879032		37	0.468845	0.530438	0.801765	0.908767		0.0125371	0.0190437	0.00985509	0.0272124
37.5	295	319	474	403	61		289	309	488	392	62		291	328	452	414	67		0.471774	0.486081	0.457143	0.543158	0.534632	0.523046	0.797297	0.796992	0.82618	0.924324	0.906593	0.932796		37.5	0.471666	0.533612	0.806823	0.921238		0.0144696	0.0100946	0.0167643	0.013371
38	294	317	480	407	62		287	303	490	390	60		288	326	448	400	69		0.467742	0.486081	0.446939	0.536842	0.525974	0.51503	0.80695	0.800752	0.813305	0.932432	0.906593	0.889785		38	0.466921	0.525949	0.807002	0.909604		0.0195842	0.010906	0.00627658	0.0214825
38.5	294	315	474	405	64		283	306	486	391	62		289	326	446	399	69		0.46371	0.473233	0.44898	0.528421	0.528139	0.51503	0.791506	0.793233	0.809013	0.921622	0.903846	0.887097		38.5	0.461974	0.523863	0.797917	0.904188		0.0122197	0.00765104	0.00964783	0.017265
39	292	312	473	407	63		284	306	488	392	63		285	327	449	407	70		0.461694	0.473233	0.438776	0.524211	0.525974	0.51503	0.791506	0.796992	0.813305	0.92973	0.903846	0.905914		39	0.457901	0.521738	0.800601	0.913163		0.0175392	0.00587596	0.0113386	0.0143842
39.5	289	313	472	405	61		284	310	489	392	63		283	323	445	411	67		0.459677	0.473233	0.440816	0.530526	0.534632	0.513026	0.793436	0.798872	0.811159	0.92973	0.903846	0.924731		39.5	0.457909	0.526061	0.801156	0.919436		0.0162807	0.0114741	0.00907925	0.0137303
40	287	312	478	400	61		281	302	488	392	61		285	319	442	397	70		0.455645	0.471092	0.438776	0.528421	0.521645	0.498998	0.805019	0.796992	0.798283	0.916216	0.909341	0.879032		40	0.455171	0.516355	0.800098	0.90153		0.0161635	0.0154084	0.00431026	0.0197843
40.5	288	310	476	400	62		282	302	488	388	60		287	320	448	409	66		0.455645	0.475375	0.45102	0.522105	0.52381	0.509018	0.799228	0.796992	0.819742	0.913514	0.901099	0.922043		40.5	0.46068	0.518311	0.805321	0.912218		0.0129343	0.00809288	0.0125394	0.0105319
41	286	307	476	408	64		277	298	488	384	62		281	321	448	403	71		0.447581	0.460385	0.428571	0.511579	0.510823	0.501002	0.795367	0.796992	0.809013	0.92973	0.884615	0.892473		41	0.445513	0.507801	0.800457	0.902273		0.0160075	0.00590037	0.00745373	0.0241008
41.5	284	303	467	404	61		278	303	489	386	60		280	319	446	405	67		0.449597	0.466809	0.434694	0.509474	0.525974	0.50501	0.783784	0.798872	0.813305	0.927027	0.895604	0.908602		41.5	0.450367	0.513486	0.798654	0.910411		0.0160716	0.0110429	0.0147617	0.0157892
42	283	304	472	404	62		276	296	486	386	63		279	318	440	407	69		0.445565	0.456103	0.428571	0.509474	0.504329	0.498998	0.791506	0.793233	0.796137	0.924324	0.887363	0.908602		42	0.443413	0.504267	0.793625	0.906763		0.0138912	0.00523812	0.00234057	0.0185493
42.5	282	309	471	405	63		275	297	489	385	61		278	317	442	398	70		0.441532	0.458244	0.42449	0.517895	0.510823	0.49499	0.787645	0.798872	0.798283	0.924324	0.89011	0.88172		42.5	0.441422	0.507902	0.794933	0.898718		0.0168774	0.0117283	0.006319	0.0225688
43	280	306	467	403	62		272	299	481	383	64		279	312	446	407	68		0.439516	0.445396	0.430612	0.513684	0.508658	0.488978	0.781853	0.783835	0.811159	0.921622	0.876374	0.91129		43	0.438508	0.503773	0.792282	0.903095		0.00744331	0.0130573	0.0163776	0.0237111
43.5	280	299	465	402	61		273	289	486	382	61		273	316	444	397	67		0.441532	0.453961	0.420408	0.501053	0.493506	0.498998	0.779923	0.793233	0.809013	0.921622	0.881868	0.887097		43.5	0.438634	0.497852	0.794056	0.896862		0.0169634	0.00390133	0.0145625	0.0216011
44	280	303	471	403	62		273	293	480	385	62		277	316	445	403	68		0.439516	0.45182	0.426531	0.507368	0.5	0.496994	0.789575	0.781955	0.809013	0.921622	0.887363	0.900538		44	0.439289	0.501454	0.793514	0.903174		0.0126463	0.00533789	0.0139524	0.017281
44.5	275	298	463	401	63		271	292	490	386	60		271	313	439	401	66		0.427419	0.45182	0.418367	0.494737	0.502165	0.49499	0.772201	0.800752	0.800429	0.913514	0.895604	0.900538		44.5	0.432536	0.497297	0.791127	0.903219		0.0173033	0.00421719	0.0163916	0.00925065
45	278	301	465	401	62		267	291	485	380	59		272	315	442	403	68		0.435484	0.445396	0.416327	0.503158	0.502165	0.49499	0.777992	0.791353	0.802575	0.916216	0.881868	0.900538		45	0.432402	0.500104	0.79064	0.899541		0.0147778	0.00445674	0.0123069	0.0171957
45.5	274	297	466	403	61		273	289	481	385	60		269	312	441	403	68		0.429435	0.456103	0.410204	0.496842	0.495671	0.488978	0.781853	0.783835	0.800429	0.924324	0.892857	0.900538		45.5	0.431914	0.49383	0.788706	0.905906		0.0230495	0.0042429	0.0102011	0.0164062
46	270	298	466	405	60		269	294	481	388	61		273	310	439	403	69		0.423387	0.445396	0.416327	0.501053	0.504329	0.482966	0.783784	0.783835	0.793991	0.932432	0.898352	0.897849		46	0.42837	0.496116	0.787203	0.909545		0.0151619	0.0115054	0.00587877	0.0198231
46.5	275	302	469	398	63		266	285	485	385	61		267	310	444	406	68		0.427419	0.438972	0.406122	0.503158	0.484848	0.48497	0.783784	0.791353	0.806867	0.905405	0.89011	0.908602		46.5	0.424171	0.490992	0.794001	0.901372		0.016664	0.0105361	0.0117672	0.00988379
47	276	296	465	396	63		265	290	485	382	61		267	307	443	393	65		0.429435	0.436831	0.412245	0.490526	0.495671	0.48497	0.776062	0.791353	0.811159	0.9	0.881868	0.88172		47	0.42617	0.490389	0.792858	0.887863		0.012614	0.00535185	0.0175968	0.0105113
47.5	273	295	468	396	58		265	289	481	381	61		266	306	446	394	67		0.433468	0.436831	0.406122	0.498947	0.493506	0.478958	0.791506	0.783835	0.813305	0.913514	0.879121	0.879032		47.5	0.425474	0.490471	0.796215	0.890556		0.0168428	0.0103348	0.015289	0.0198822
48	271	299	467	397	62		263	285	480	382	60		264	307	439	404	68		0.421371	0.43469	0.4	0.498947	0.487013	0.478958	0.781853	0.781955	0.796137	0.905405	0.884615	0.903226		48	0.418687	0.488306	0.786649	0.897749		0.0174998	0.0100573	0.00821773	0.011426
48.5	267	296	469	399	61		258	283	482	376	59		265	303	445	401	68		0.415323	0.426124	0.402041	0.494737	0.484848	0.470942	0.787645	0.785714	0.809013	0.913514	0.870879	0.895161		48.5	0.414496	0.483509	0.794124	0.893185		0.012063	0.0119539	0.0129302	0.0213858
49	269	293	475	393	62		260	284	477	380	63		263	308	438	404	68		0.417339	0.421842	0.397959	0.486316	0.478355	0.480962	0.797297	0.776316	0.793991	0.894595	0.870879	0.903226		49	0.41238	0.481878	0.789202	0.889567		0.0126899	0.00405862	0.0112811	0.0167493
49.5	266	297	465	401	60		259	283	476	382	61		262	299	443	399	69		0.415323	0.423983	0.393878	0.498947	0.480519	0.460922	0.781853	0.774436	0.802575	0.921622	0.881868	0.887097		49.5	0.411061	0.48013	0.786288	0.896862		0.0154985	0.0190158	0.0145843	0.0216011
50	265	292	463	402	62		258	282	480	383	63		260	298	437	395	67		0.409274	0.417559	0.393878	0.484211	0.474026	0.462926	0.774131	0.781955	0.793991	0.918919	0.879121	0.88172		50	0.406904	0.473721	0.783359	0.893253		0.0120173	0.0106456	0.0100043	0.022265
50.5	263	292	470	397	60		260	283	482	380	63		259	300	437	397	66		0.409274	0.421842	0.393878	0.488421	0.47619	0.468938	0.791506	0.785714	0.796137	0.910811	0.870879	0.889785		50.5	0.408331	0.47785	0.791119	0.890492		0.0140058	0.00984701	0.00522227	0.0199752
51	262	289	462	396	62		257	277	481	380	62		258	300	438	392	68		0.403226	0.417559	0.387755	0.477895	0.465368	0.46493	0.772201	0.783835	0.793991	0.902703	0.873626	0.870968		51	0.402847	0.469398	0.783342	0.882432		0.0149055	0.00736206	0.0109037	0.017605
51.5	263	287	467	399	63		252	279	475	380	63		259	296	438	393	66		0.403226	0.404711	0.393878	0.471579	0.467532	0.460922	0.779923	0.772556	0.798283	0.908108	0.870879	0.879032		51.5	0.400605	0.466678	0.783587	0.886006		0.00587306	0.00537972	0.0132492	0.0195699
52	261	287	461	397	61		255	274	476	378	61		257	296	438	394	70		0.403226	0.415418	0.381633	0.475789	0.461039	0.452906	0.772201	0.774436	0.7897	0.908108	0.870879	0.870968		52	0.400092	0.463245	0.778779	0.883318		0.0171091	0.0116002	0.00952347	0.0214686
52.5	262	287	461	396	62		254	278	475	377	62		256	298	433	389	68		0.403226	0.411135	0.383673	0.473684	0.467532	0.460922	0.77027	0.772556	0.783262	0.902703	0.865385	0.862903		52.5	0.399345	0.46738	0.775363	0.876997		0.0141361	0.00638256	0.00693556	0.0222965
53	260	289	459	396	63		256	280	476	376	62		255	295	434	392	68		0.397177	0.415418	0.381633	0.475789	0.471861	0.45491	0.764479	0.774436	0.785408	0.9	0.862637	0.870968		53	0.398076	0.46752	0.774774	0.877868		0.0169104	0.0110962	0.0104686	0.0196139
53.5	260	285	463	391	60		256	275	475	378	61		254	298	435	393	67		0.403226	0.417559	0.381633	0.473684	0.463203	0.462926	0.777992	0.772556	0.7897	0.894595	0.870879	0.876344		53.5	0.400806	0.466605	0.780083	0.880606		0.018085	0.00613277	0.00876069	0.0124189
54	256	285	464	399	62		252	273	479	376	61		253	291	433	398	69		0.391129	0.408994	0.37551	0.469474	0.458874	0.44489	0.776062	0.780075	0.781116	0.910811	0.865385	0.884409		54	0.391878	0.457746	0.779084	0.886868		0.0167542	0.0123307	0.00266878	0.0228127
54.5	255	281	461	393	63		251	275	471	374	61		252	294	436	392	68		0.387097	0.406852	0.37551	0.458947	0.463203	0.452906	0.76834	0.765038	0.7897	0.891892	0.85989	0.870968		54.5	0.38982	0.458352	0.774359	0.87425		0.0158475	0.00517456	0.0133875	0.0162514
55	257	285	463	392	63		251	273	478	370	62		249	295	435	392	69		0.391129	0.404711	0.367347	0.467368	0.45671	0.452906	0.772201	0.778195	0.785408	0.889189	0.846154	0.86828		55	0.387729	0.458995	0.778601	0.867874		0.0189126	0.00749713	0.00661282	0.0215205
55.5	254	284	462	395	60		246	273	473	377	62		253	291	437	395	67		0.391129	0.394004	0.379592	0.471579	0.45671	0.448898	0.776062	0.768797	0.793991	0.905405	0.865385	0.88172		55.5	0.388242	0.459062	0.779617	0.88417		0.00762772	0.0115221	0.012968	0.0201225
56	255	283	463	391	60		245	271	474	376	62		250	291	440	400	69		0.393145	0.391863	0.369388	0.469474	0.452381	0.44489	0.777992	0.770677	0.796137	0.894595	0.862637	0.889785		56	0.384799	0.455581	0.781602	0.882339		0.0133616	0.0126006	0.0131086	0.0172307
56.5	256	276	461	398	62		250	276	481	371	63		248	290	432	398	70		0.391129	0.400428	0.363265	0.450526	0.461039	0.440882	0.77027	0.783835	0.776824	0.908108	0.846154	0.88172		56.5	0.384941	0.450816	0.776976	0.878661		0.0193389	0.0100817	0.00678344	0.0310903
57	256	280	465	400	62		247	275	474	372	61		251	286	434	399	69		0.391129	0.398287	0.371429	0.458947	0.463203	0.43487	0.777992	0.770677	0.783262	0.913514	0.854396	0.887097		57	0.386948	0.45234	0.77731	0.885002		0.0139087	0.0152788	0.00632022	0.0296146
57.5	252	278	462	391	63		246	268	478	369	62		248	290	433	392	66		0.381048	0.394004	0.371429	0.452632	0.445887	0.448898	0.77027	0.778195	0.787554	0.886486	0.843407	0.876344		57.5	0.38216	0.449139	0.778673	0.868746		0.0113289	0.00337853	0.00865158	0.0225227
58	248	283	458	393	62		243	267	476	374	61		242	291	432	393	68		0.375	0.389722	0.355102	0.465263	0.445887	0.446894	0.764479	0.774436	0.781116	0.894595	0.85989	0.873656		58	0.373275	0.452681	0.773344	0.876047		0.0173742	0.0109077	0.00837219	0.0174753
58.5	252	279	460	396	62		247	269	477	373	60		243	287	429	390	68		0.383065	0.400428	0.357143	0.456842	0.452381	0.438878	0.76834	0.776316	0.774678	0.902703	0.85989	0.865591		58.5	0.380212	0.449367	0.773111	0.876061		0.0217832	0.00935375	0.00421255	0.0232475
59	251	276	461	390	62		239	268	473	373	62		250	285	431	385	69		0.381048	0.379015	0.369388	0.450526	0.445887	0.432866	0.77027	0.768797	0.776824	0.886486	0.854396	0.849462		59	0.376484	0.443093	0.771964	0.863448		0.00622881	0.00915588	0.00427309	0.0201037
59.5	251	277	463	397	62		245	271	474	366	60		244	290	431	395	68		0.381048	0.396146	0.359184	0.452632	0.45671	0.44489	0.774131	0.770677	0.77897	0.905405	0.840659	0.879032		59.5	0.378793	0.45141	0.774593	0.875032		0.0185839	0.00600396	0.00416584	0.0325578
	Con	5μM Cu2+	10μM Cu2+	25μM Cu2+
1	0.0244	0.0218	0.0098	0.0043
2	0.0226	0.0203	0.0086	0.0037
3	0.0241	0.0211	0.0079	0.0058
NOMALIZATION
1	1	0.893443	0.401639	0.17623
2	1	0.89823	0.380531	0.163717
3	1	0.875519	0.327801	0.240664
Mean	1	0.889064	0.36999	0.193537
SD	0	0.0119722	0.038031	0.0412901

## Sheet: FIG 4A
	Replicate 1							Replicate 2							Replicate 3																																SD
Time	H2O	Cu2+	Cu-d-ZNF1	Cu-d-ZNF2	Cu-d-loop	GnHCl		H2O	Cu2+	Cu-d-ZNF1	Cu-d-ZNF2	Cu-d-loop	GnHCl		H2O	Cu2+	Cu-d-ZNF1	Cu-d-ZNF2	Cu-d-loop	GnHCl		H2O	Cu2+	Cu-d-ZNF1	Cu-d-ZNF2	Cu-d-loop		H2O	Cu2+	Cu-d-ZNF1	Cu-d-ZNF2	Cu-d-loop		H2O	Cu2+	Cu-d-ZNF1	Cu-d-ZNF2	Cu-d-loop		Time	H2O	Cu2+	Cu-d-ZNF1	Cu-d-ZNF2	Cu-d-loop		H2O	Cu2+	Cu-d-ZNF1
0	557	422	554	562	416	61		531	399	567	532	382	64		559	428	573	517	388	69		1	1	1	1	1		1	1	1	1	1		1	1	1	1	1		0	1	1	1	1	1		0	0	0
0.5	556	420	551	556	413	63		536	393	565	533	384	61		554	426	553	524	392	71		0.993952	0.98892	0.989858	0.984032	0.985915		1.01713	0.991045	1.00199	1.00855	1.01572		0.985714	0.988858	0.956349	1.01116	1.00627		0.5	0.998932	0.989607	0.982732	1.00125	1.00264		0.00717075	0.00124513	0.0236392
1	545	419	550	560	409	61		537	398	570	532	385	64		548	422	555	523	392	70		0.975806	0.99169	0.991886	0.996008	0.980282		1.01285	0.997015	1.00596	1	1.00943		0.97551	0.980501	0.962302	1.01116	1.0094		1	0.988055	0.989735	0.986717	1.00239	0.999707		0.021472	0.00842846	0.0222855
1.5	542	410	539	556	411	64		529	393	564	522	385	62		544	417	585	517	399	69		0.96371	0.958449	0.963489	0.982036	0.977465		1	0.98806	0.998012	0.982906	1.01572		0.969388	0.969359	1.02381	1	1.03448		1.5	0.977699	0.971956	0.995103	0.988314	1.00922		0.0195207	0.0149753	0.0302653
2	533	409	542	544	410	63		519	393	561	521	387	63		536	415	552	523	393	70		0.947581	0.958449	0.971602	0.96008	0.977465		0.976445	0.985075	0.99006	0.978632	1.01887		0.95102	0.961003	0.956349	1.01116	1.01254		2	0.958349	0.968175	0.97267	0.983291	1.00296		0.0157662	0.0146908	0.0168806
2.5	527	411	536	541	408	62		511	393	562	523	377	64		531	416	547	522	388	69		0.9375	0.966759	0.96146	0.956088	0.974648		0.957173	0.98209	0.99006	0.980769	0.984277		0.942857	0.966574	0.948413	1.01116	1		2.5	0.945844	0.971807	0.966644	0.982673	0.986308		0.010171	0.00890504	0.0213019
3	524	409	530	544	409	62		509	395	556	526	381	65		522	417	559	514	387	67		0.931452	0.961219	0.94929	0.962076	0.977465		0.950749	0.985075	0.976143	0.985043	0.993711		0.928571	0.97493	0.97619	0.997768	1.00313		3	0.936924	0.973741	0.967208	0.981629	0.991437		0.0120594	0.0119723	0.0155173
3.5	516	410	525	543	407	64		502	395	555	515	384	63		521	417	552	516	381	68		0.91129	0.958449	0.935091	0.956088	0.966197		0.940043	0.991045	0.978131	0.965812	1.00943		0.92449	0.972145	0.960317	1	0.981191		3.5	0.925274	0.973879	0.957847	0.973967	0.985607		0.0143923	0.0163671	0.0216261
4	505	408	529	536	408	63		495	388	550	511	383	64		514	415	554	515	390	69		0.891129	0.955679	0.945233	0.944112	0.971831		0.922912	0.967164	0.966203	0.955128	1.00314		0.908163	0.963788	0.962302	0.995536	1.00627		4	0.907402	0.96221	0.957913	0.964925	0.993748		0.0159053	0.0059031	0.0111525
4.5	506	411	524	536	402	62		492	390	543	510	381	62		502	409	537	507	383	68		0.895161	0.966759	0.93712	0.946108	0.957746		0.920771	0.979104	0.956262	0.957265	1.00314		0.885714	0.949861	0.930556	0.979911	0.987461		4.5	0.900549	0.965241	0.941313	0.961094	0.982784		0.0181386	0.0146808	0.0133565
5	493	400	521	537	408	62		485	386	541	505	380	62		496	409	543	510	380	68		0.868952	0.936288	0.931034	0.948104	0.974648		0.905782	0.967164	0.952286	0.946581	1		0.873469	0.949861	0.94246	0.986607	0.978056		5	0.882734	0.951104	0.941927	0.960431	0.984235		0.020087	0.0154756	0.0106359
5.5	487	405	516	529	408	64		481	389	533	504	375	62		493	417	540	503	386	67		0.852823	0.944598	0.916836	0.928144	0.969014		0.897216	0.976119	0.936382	0.944444	0.984277		0.869388	0.97493	0.938492	0.973214	1		5.5	0.873142	0.965216	0.93057	0.948601	0.98443		0.0224337	0.0178653	0.0119408
6	487	401	513	525	402	61		477	384	532	499	378	62		489	409	525	498	380	68		0.858871	0.941828	0.916836	0.926148	0.960563		0.888651	0.961194	0.934394	0.933761	0.993711		0.859184	0.949861	0.906746	0.959821	0.978056		6	0.868902	0.950961	0.919325	0.93991	0.977443		0.0171039	0.00972966	0.0139909
6.5	474	403	507	514	403	64		467	386	527	495	384	63		477	412	526	497	379	70		0.826613	0.939058	0.89858	0.898204	0.95493		0.865096	0.964179	0.922465	0.923077	1.00943		0.830612	0.952646	0.904762	0.953125	0.968652		6.5	0.840774	0.951961	0.908602	0.924802	0.977672		0.0211586	0.0125745	0.012397
7	471	405	506	524	403	64		462	382	519	492	379	60		473	407	522	490	376	68		0.820565	0.944598	0.896552	0.918164	0.95493		0.860814	0.961194	0.912525	0.923077	1.00314		0.826531	0.94429	0.900794	0.941964	0.965517		7	0.83597	0.950027	0.90329	0.927735	0.97453		0.0217214	0.00967186	0.00827401
7.5	463	405	502	520	407	63		460	386	518	494	375	61		469	412	536	487	378	68		0.806452	0.947368	0.890467	0.912176	0.969014		0.85439	0.970149	0.908549	0.925214	0.987421		0.818367	0.958217	0.928571	0.935268	0.971787		7.5	0.826403	0.958578	0.909196	0.924219	0.976074		0.0249588	0.0113947	0.0190607
8	460	402	498	502	403	63		454	384	521	488	378	62		464	414	505	487	374	69		0.800403	0.939058	0.882353	0.876248	0.957746		0.8394	0.961194	0.912525	0.910256	0.993711		0.806122	0.961003	0.865079	0.933036	0.956113		8	0.815309	0.953752	0.886652	0.906513	0.96919		0.0210591	0.0127253	0.0240132
8.5	457	403	497	510	405	62		446	384	512	488	378	62		462	409	510	483	381	70		0.796371	0.944598	0.882353	0.894212	0.966197		0.82227	0.961194	0.894632	0.910256	0.993711		0.8	0.94429	0.873016	0.921875	0.974922		8.5	0.806214	0.950027	0.883334	0.908781	0.978277		0.014023	0.00967186	0.0108415
9	450	405	502	510	409	63		441	378	503	477	375	62		453	411	502	475	378	69		0.780242	0.947368	0.890467	0.892216	0.974648		0.811563	0.943284	0.87674	0.886752	0.984277		0.783673	0.952646	0.859127	0.90625	0.968652		9	0.791826	0.947766	0.875444	0.895073	0.975859		0.0171786	0.00469398	0.0157099
9.5	445	405	483	506	403	63		440	383	501	486	379	63		447	411	497	472	378	69		0.770161	0.947368	0.851927	0.884232	0.957746		0.807281	0.955224	0.870775	0.903846	0.993711		0.771429	0.952646	0.849206	0.899554	0.968652		9.5	0.782957	0.951746	0.857303	0.895877	0.97337		0.0210745	0.00400433	0.0117465
10	441	404	484	506	403	59		436	382	502	483	380	59		442	408	493	471	376	67		0.770161	0.955679	0.862069	0.892216	0.969014		0.807281	0.964179	0.880716	0.905983	1.00943		0.765306	0.949861	0.845238	0.901786	0.968652		10	0.780916	0.956573	0.862674	0.899995	0.982367		0.0229611	0.00720095	0.0177465
10.5	437	403	482	494	407	63		432	380	497	474	380	64		437	412	496	464	385	71		0.754032	0.941828	0.849899	0.860279	0.969014		0.788009	0.943284	0.860835	0.876068	0.993711		0.746939	0.949861	0.843254	0.877232	0.984326		10.5	0.762993	0.944991	0.851329	0.871193	0.98235		0.0219524	0.00427975	0.00887739
11	429	409	478	495	401	61		420	380	492	468	380	60		436	407	482	466	375	68		0.741935	0.963989	0.845842	0.866267	0.957746		0.770878	0.955224	0.858847	0.871795	1.00629		0.75102	0.94429	0.821429	0.888393	0.962382		11	0.754611	0.954501	0.842039	0.875485	0.975473		0.0148016	0.0098695	0.0189968
11.5	427	403	479	487	404	62		423	386	484	468	380	62		429	414	478	461	377	70		0.735887	0.944598	0.845842	0.848303	0.96338		0.773019	0.967164	0.838966	0.867521	1		0.732653	0.958217	0.809524	0.872768	0.962382		11.5	0.747186	0.95666	0.831444	0.862864	0.975254		0.0224302	0.0113632	0.0192922
12	424	408	467	488	402	63		419	383	486	463	378	61		423	403	479	458	382	69		0.727823	0.955679	0.819473	0.848303	0.95493		0.766595	0.961194	0.84493	0.858974	0.996855		0.722449	0.930362	0.813492	0.868304	0.981191		12	0.738956	0.949078	0.825965	0.858527	0.977659		0.024087	0.0164416	0.0166945
12.5	417	406	467	485	405	62		417	386	478	461	386	61		417	411	464	457	377	69		0.715726	0.952909	0.821501	0.844311	0.966197		0.762313	0.970149	0.829026	0.854701	1.02201		0.710204	0.952646	0.78373	0.866071	0.965517		12.5	0.729414	0.958568	0.811419	0.855028	0.984576		0.0286244	0.0100305	0.0242726
13	418	403	470	486	408	64		408	380	477	459	380	62		418	407	465	452	381	69		0.71371	0.939058	0.823529	0.842315	0.969014		0.740899	0.949254	0.82505	0.848291	1		0.712245	0.941504	0.785714	0.854911	0.978056		13	0.722285	0.943272	0.811431	0.848506	0.982357		0.0161374	0.00532272	0.0222844
13.5	415	404	464	483	404	63		403	381	469	458	385	61		414	412	465	446	376	70		0.709677	0.944598	0.813387	0.838323	0.960563		0.732334	0.955224	0.811133	0.848291	1.01887		0.702041	0.952646	0.78373	0.839286	0.959248		13.5	0.714684	0.950823	0.80275	0.841967	0.97956		0.015755	0.00554249	0.0165104
14	406	402	462	482	408	62		400	380	464	449	376	63		404	412	485	447	379	71		0.693548	0.941828	0.811359	0.838323	0.974648		0.721627	0.946269	0.797217	0.824786	0.984277		0.679592	0.949861	0.821429	0.839286	0.965517		14	0.698256	0.945986	0.810001	0.834132	0.974814		0.0214095	0.00402369	0.0121629
14.5	400	405	461	477	407	62		393	377	465	445	381	62		398	411	478	446	382	67		0.681452	0.950139	0.809331	0.828343	0.971831		0.708779	0.940299	0.801193	0.818376	1.00314		0.67551	0.958217	0.815476	0.845982	0.987461		14.5	0.68858	0.949551	0.808667	0.830901	0.987479		0.0177433	0.0089738	0.00716479
15	402	401	454	469	410	64		389	378	462	443	380	61		401	414	459	440	380	68		0.681452	0.933518	0.791075	0.808383	0.974648		0.702355	0.946269	0.797217	0.816239	1.00314		0.679592	0.963788	0.775794	0.830357	0.978056		15	0.6878	0.947858	0.788028	0.818327	0.985283		0.01264	0.0151976	0.0110317
15.5	396	403	451	467	409	63		385	377	458	449	384	62		391	405	454	435	382	70		0.671371	0.941828	0.787018	0.806387	0.974648		0.691649	0.940299	0.787276	0.826923	1.01258		0.655102	0.933148	0.761905	0.814732	0.978056		15.5	0.672707	0.938425	0.778733	0.816014	0.988428		0.01831	0.00463372	0.0145744
16	391	406	450	466	408	62		386	379	459	442	378	62		389	412	449	431	379	70		0.663306	0.952909	0.787018	0.806387	0.974648		0.69379	0.946269	0.789264	0.811966	0.993711		0.65102	0.952646	0.751984	0.805804	0.968652		16	0.669372	0.950608	0.776089	0.808052	0.979004		0.0220206	0.00376012	0.0209056
16.5	387	404	447	461	401	60		381	384	450	441	381	60		387	405	433	425	379	66		0.659274	0.952909	0.78499	0.800399	0.960563		0.687366	0.967164	0.775348	0.814103	1.00943		0.655102	0.94429	0.728175	0.801339	0.981191		16.5	0.667247	0.954787	0.762837	0.80528	0.98373		0.0175477	0.0115524	0.0304036
17	387	405	443	457	402	62		378	378	441	435	383	60		383	406	441	429	376	70		0.655242	0.950139	0.772819	0.788423	0.957746		0.680942	0.949254	0.757455	0.801282	1.01572		0.638776	0.935933	0.736111	0.801339	0.959248		17	0.65832	0.945108	0.755462	0.797015	0.977572		0.0212512	0.00795836	0.0184352
17.5	378	405	440	457	403	63		376	382	438	435	376	63		383	403	429	426	381	69		0.635081	0.947368	0.764706	0.786427	0.957746		0.670236	0.952239	0.745527	0.794872	0.984277		0.640816	0.930362	0.714286	0.796875	0.978056		17.5	0.648711	0.943323	0.741506	0.792725	0.97336		0.0188603	0.0114857	0.0254494
18	379	400	435	448	408	63		374	377	440	433	382	61		381	409	429	421	369	67		0.637097	0.933518	0.754564	0.768463	0.971831		0.670236	0.943284	0.753479	0.794872	1.00943		0.640816	0.952646	0.718254	0.790179	0.946708		18	0.649383	0.943149	0.742099	0.784504	0.975991		0.0181544	0.00956482	0.0206575
18.5	375	406	432	448	404	63		365	381	439	429	384	60		376	409	433	419	376	69		0.629032	0.950139	0.748479	0.768463	0.960563		0.653105	0.958209	0.753479	0.788462	1.01887		0.626531	0.947075	0.722222	0.78125	0.962382		18.5	0.636223	0.951808	0.741393	0.779392	0.980605		0.0146739	0.00575147	0.0167899
19	372	406	427	449	404	64		369	382	428	430	376	62		372	407	428	415	376	68		0.620968	0.947368	0.736308	0.768463	0.957746		0.657388	0.955224	0.727634	0.786325	0.987421		0.620408	0.94429	0.714286	0.774554	0.965517		19	0.632921	0.948961	0.726076	0.776447	0.970228		0.0211904	0.00563831	0.0110937
19.5	370	405	425	437	406	62		362	375	432	416	379	61		374	406	419	405	381	69		0.620968	0.950139	0.736308	0.748503	0.969014		0.64454	0.937313	0.737575	0.758547	1		0.622449	0.938719	0.694444	0.75	0.978056		19.5	0.629319	0.942057	0.722776	0.75235	0.982357		0.0132024	0.00703408	0.0245438
20	367	406	423	438	402	62		355	377	425	423	370	61		365	407	416	406	376	68		0.614919	0.952909	0.732252	0.750499	0.957746		0.62955	0.943284	0.723658	0.773504	0.971698		0.606122	0.94429	0.690476	0.754464	0.965517		20	0.616864	0.946827	0.715462	0.759489	0.964987		0.0118344	0.00529053	0.0220608
20.5	365	405	417	440	403	64		356	377	421	419	381	61		363	403	417	411	378	68		0.606855	0.944598	0.716024	0.750499	0.95493		0.631692	0.943284	0.715706	0.764957	1.00629		0.602041	0.933148	0.69246	0.765625	0.971787		20.5	0.613529	0.940343	0.708063	0.76036	0.977669		0.0159123	0.00626611	0.0135137
21	363	400	412	431	400	62		357	382	420	420	383	62		360	408	403	402	375	68		0.606855	0.936288	0.709939	0.736527	0.952113		0.631692	0.955224	0.71173	0.764957	1.00943		0.595918	0.947075	0.664683	0.745536	0.962382		21	0.611488	0.946196	0.69545	0.749007	0.974643		0.0183312	0.00949848	0.0266608
21.5	356	401	417	436	407	61		348	376	415	414	375	62		357	406	415	402	379	68		0.594758	0.941828	0.72211	0.748503	0.974648		0.61242	0.937313	0.701789	0.752137	0.984277		0.589796	0.941504	0.688492	0.745536	0.974922		21.5	0.598991	0.940215	0.70413	0.748725	0.977949		0.0118911	0.0025183	0.0169306
22	355	402	407	432	400	62		353	372	412	412	378	63		353	399	414	398	377	70		0.590726	0.941828	0.699797	0.738523	0.952113		0.620985	0.922388	0.693837	0.745726	0.990566		0.577551	0.916435	0.68254	0.732143	0.962382		22	0.596421	0.926884	0.692058	0.738797	0.968354		0.02227	0.0132804	0.00876521
22.5	354	404	409	431	403	61		349	376	414	408	375	61		349	399	408	392	376	67		0.590726	0.950139	0.705882	0.738523	0.96338		0.616702	0.940299	0.701789	0.741453	0.987421		0.57551	0.924791	0.676587	0.725446	0.968652		22.5	0.594313	0.938409	0.694753	0.735141	0.973151		0.020829	0.0127789	0.0158645
23	354	402	403	428	402	62		343	368	405	411	381	61		344	401	411	389	377	69		0.58871	0.941828	0.691684	0.730539	0.957746		0.603854	0.916418	0.683897	0.747863	1.00629		0.561224	0.924791	0.678571	0.714286	0.965517		23	0.584596	0.927679	0.684717	0.730896	0.976518		0.0216106	0.012949	0.00659447
23.5	352	403	402	426	402	62		338	374	405	406	378	60		348	407	398	392	371	68		0.584677	0.944598	0.689655	0.726547	0.957746		0.595289	0.937313	0.685885	0.739316	1		0.571429	0.94429	0.654762	0.723214	0.949843		23.5	0.583798	0.942067	0.676767	0.729692	0.969197		0.0119545	0.00411974	0.0191502
24	349	401	398	417	403	61		339	374	404	404	377	61		339	409	395	385	376	66		0.580645	0.941828	0.68357	0.710579	0.96338		0.595289	0.934328	0.681909	0.732906	0.993711		0.557143	0.955432	0.652778	0.712054	0.971787		24	0.577692	0.943863	0.672752	0.718513	0.976293		0.0192438	0.0106978	0.0173182
24.5	347	408	398	418	403	62		338	376	399	401	376	61		342	403	401	382	378	70		0.574597	0.958449	0.681542	0.710579	0.960563		0.593148	0.940299	0.671968	0.726496	0.990566		0.555102	0.927577	0.656746	0.696429	0.965517		24.5	0.574282	0.942108	0.670085	0.711168	0.972216		0.0190248	0.0155154	0.0125046
25	340	399	392	414	398	64		337	379	395	400	374	63		338	403	389	382	376	69		0.556452	0.927978	0.665314	0.698603	0.940845		0.586724	0.943284	0.66004	0.720085	0.977987		0.54898	0.930362	0.634921	0.698661	0.962382		25	0.564052	0.933875	0.653425	0.705783	0.960405		0.0199869	0.00823524	0.0162408
25.5	335	401	391	414	401	63		333	368	396	401	379	63		336	410	393	379	382	68		0.548387	0.936288	0.665314	0.700599	0.952113		0.578158	0.910448	0.662028	0.722222	0.993711		0.546939	0.952646	0.644841	0.694196	0.984326		25.5	0.557828	0.933127	0.657395	0.705672	0.976716		0.0176215	0.0212761	0.0109949
26	335	399	388	415	405	60		327	372	391	397	375	64		334	407	383	377	377	68		0.554435	0.939058	0.665314	0.708583	0.971831		0.563169	0.919403	0.650099	0.711538	0.977987		0.542857	0.94429	0.625	0.689732	0.968652		26	0.553487	0.93425	0.646805	0.703284	0.972823		0.0101892	0.0131215	0.0203582
26.5	331	402	391	410	400	62		334	372	394	396	377	62		330	396	381	378	378	68		0.542339	0.941828	0.667343	0.694611	0.952113		0.582441	0.925373	0.66004	0.713675	0.990566		0.534694	0.913649	0.621032	0.691964	0.971787		26.5	0.553158	0.92695	0.649471	0.700083	0.971489		0.0256465	0.0141557	0.0248987
27	328	399	388	409	404	63		320	374	387	394	376	61		326	401	384	376	375	69		0.534274	0.930748	0.659229	0.690619	0.960563		0.554604	0.934328	0.648111	0.711538	0.990566		0.52449	0.924791	0.625	0.685268	0.959248		27	0.537789	0.929956	0.644114	0.695808	0.970126		0.0153617	0.00481773	0.0174613
27.5	330	402	383	407	406	62		322	375	391	386	377	63		326	402	376	373	378	69		0.540323	0.941828	0.651116	0.688623	0.969014		0.554604	0.931343	0.652087	0.690171	0.987421		0.52449	0.927577	0.609127	0.678571	0.968652		27.5	0.539805	0.933583	0.637443	0.685788	0.975029		0.0150637	0.00738503	0.0245275
28	324	400	384	407	397	60		318	370	385	389	376	63		327	404	380	372	382	69		0.532258	0.941828	0.657201	0.692615	0.949296		0.546039	0.916418	0.640159	0.696581	0.984277		0.526531	0.933148	0.617063	0.676339	0.981191		28	0.534942	0.930465	0.638141	0.688512	0.971588		0.0100272	0.0129159	0.0201446
28.5	325	393	381	396	404	61		316	371	384	391	379	62		323	401	373	368	380	70		0.532258	0.919668	0.649087	0.668663	0.966197		0.543897	0.922388	0.640159	0.702991	0.996855		0.516327	0.922006	0.60119	0.665179	0.971787		28.5	0.530827	0.921354	0.630146	0.678944	0.97828		0.0138409	0.00147272	0.0254701
29	320	399	372	394	400	63		313	373	379	387	376	61		325	396	374	363	382	68		0.518145	0.930748	0.626775	0.660679	0.949296		0.539615	0.931343	0.632207	0.696581	0.990566		0.52449	0.913649	0.607143	0.658482	0.984326		29	0.527417	0.925247	0.622041	0.671914	0.974729		0.0110299	0.0100483	0.0131853
29.5	324	402	375	396	401	62		312	373	378	380	378	61		317	394	372	366	378	70		0.528226	0.941828	0.634888	0.666667	0.95493		0.537473	0.931343	0.630219	0.681624	0.996855		0.504082	0.902507	0.599206	0.660714	0.965517		29.5	0.52326	0.925226	0.621438	0.669668	0.972434		0.0172407	0.0203619	0.0193941
30	316	401	371	395	405	62		316	370	382	384	376	63		314	398	370	359	378	70		0.512097	0.939058	0.626775	0.664671	0.966197		0.541756	0.916418	0.634195	0.685897	0.984277		0.497959	0.913649	0.595238	0.645089	0.965517		30	0.517271	0.923042	0.618736	0.665219	0.971997		0.0223521	0.0139396	0.0206851
30.5	321	403	376	401	404	63		312	372	376	381	384	62		311	400	372	361	383	68		0.520161	0.941828	0.634888	0.674651	0.960563		0.535332	0.925373	0.624254	0.681624	1.01258		0.495918	0.924791	0.603175	0.654018	0.987461		30.5	0.517137	0.930664	0.620773	0.670097	0.986868		0.01988	0.00967277	0.0161411
31	322	401	368	392	402	62		309	372	377	377	382	61		319	398	375	356	385	70		0.524194	0.939058	0.62069	0.658683	0.957746		0.531049	0.928358	0.628231	0.675214	1.00943		0.508163	0.913649	0.605159	0.638393	0.987461		31	0.521135	0.927022	0.618026	0.65743	0.98488		0.0117455	0.0127572	0.0117643
31.5	314	394	370	390	401	62		310	373	372	379	381	61		313	394	361	352	384	68		0.508065	0.919668	0.624746	0.654691	0.95493		0.533191	0.931343	0.61829	0.679487	1.00629		0.5	0.908078	0.581349	0.633929	0.990596		31.5	0.513752	0.919696	0.608129	0.656035	0.983938		0.0173107	0.0116327	0.0234153
32	317	401	368	387	400	63		305	376	368	376	376	61		305	401	367	358	381	68		0.512097	0.936288	0.618661	0.646707	0.949296		0.522484	0.940299	0.610338	0.673077	0.990566		0.483673	0.927577	0.593254	0.647321	0.981191		32	0.506085	0.934721	0.607418	0.655702	0.973684		0.0200916	0.00650411	0.0129529
32.5	314	396	365	386	399	61		308	373	369	368	381	62		304	404	357	355	387	68		0.510081	0.927978	0.616633	0.648703	0.952113		0.526767	0.928358	0.610338	0.653846	1.00314		0.481633	0.935933	0.573413	0.640625	1		32.5	0.50616	0.930756	0.600128	0.647725	0.985086		0.022821	0.00448723	0.0233491
33	310	400	363	386	403	64		305	376	364	371	376	61		308	396	359	352	383	70		0.495968	0.930748	0.606491	0.642715	0.95493		0.522484	0.940299	0.602386	0.662393	0.990566		0.485714	0.908078	0.573413	0.629464	0.981191		33	0.501389	0.926375	0.594096	0.644857	0.975562		0.0189748	0.0165494	0.0180298
33.5	309	396	363	377	396	61		305	377	366	370	383	62		303	398	359	352	385	68		0.5	0.927978	0.612576	0.630739	0.943662		0.520343	0.940299	0.604374	0.65812	1.00943		0.479592	0.91922	0.577381	0.633929	0.99373		33.5	0.499978	0.929165	0.59811	0.640929	0.982275		0.0203754	0.0105893	0.0184146
34	310	398	363	383	403	64		301	372	362	368	378	60		305	399	355	348	383	68		0.495968	0.925208	0.606491	0.636727	0.95493		0.51606	0.931343	0.600398	0.65812	1		0.483673	0.922006	0.569444	0.625	0.987461		34	0.498567	0.926186	0.592111	0.639949	0.980797		0.016349	0.00474502	0.0198648
34.5	305	398	360	379	400	61		296	373	363	367	375	61		301	397	349	346	385	69		0.491935	0.933518	0.606491	0.634731	0.95493		0.503212	0.931343	0.600398	0.653846	0.987421		0.473469	0.913649	0.555556	0.618304	0.990596		34.5	0.489539	0.92617	0.587481	0.635627	0.977649		0.0150154	0.010898	0.0278159
35	311	397	359	385	399	62		298	375	360	368	376	61		297	398	351	349	384	69		0.502016	0.927978	0.602434	0.644711	0.949296		0.507495	0.937313	0.594433	0.655983	0.990566		0.465306	0.916435	0.559524	0.625	0.987461		35	0.491606	0.927242	0.585464	0.641898	0.975774		0.0229402	0.0104589	0.0228181
35.5	299	393	357	375	400	62		297	376	357	365	374	63		298	399	345	343	385	67		0.477823	0.916898	0.598377	0.62475	0.952113		0.501071	0.934328	0.584493	0.645299	0.977987		0.471429	0.924791	0.551587	0.616071	0.996865		35.5	0.483441	0.925339	0.578153	0.628707	0.975655		0.0155992	0.00872833	0.0240308
36	300	400	354	378	396	62		294	373	354	367	379	61		292	393	346	338	381	69		0.479839	0.936288	0.592292	0.630739	0.940845		0.498929	0.931343	0.582505	0.653846	1		0.455102	0.902507	0.549603	0.600446	0.978056		36	0.477957	0.923379	0.5748	0.628344	0.972967		0.0219742	0.0182444	0.0223631
36.5	296	397	353	378	405	64		294	370	357	362	376	63		292	395	349	343	386	66		0.467742	0.922438	0.586207	0.626747	0.960563		0.494647	0.916418	0.584493	0.638889	0.984277		0.461224	0.916435	0.561508	0.618304	1.00313		36.5	0.474538	0.91843	0.577403	0.62798	0.982658		0.0177172	0.00347072	0.0137919
37	297	399	348	370	399	63		284	372	350	359	378	60		292	394	347	338	387	69		0.471774	0.930748	0.578093	0.612774	0.946479		0.479657	0.931343	0.576541	0.638889	1		0.455102	0.905292	0.551587	0.600446	0.996865		37	0.468845	0.922461	0.56874	0.61737	0.981115		0.0125371	0.0148716	0.0148753
37.5	295	403	346	366	396	61		289	370	353	358	380	62		291	392	343	343	389	67		0.471774	0.947368	0.578093	0.608782	0.943662		0.486081	0.919403	0.578529	0.632479	1		0.457143	0.905292	0.547619	0.616071	1.0094		37.5	0.471666	0.924021	0.56808	0.619111	0.984355		0.0144696	0.0214148	0.0177214
38	294	396	346	372	398	62		287	377	353	361	378	60		288	401	343	333	380	69		0.467742	0.925208	0.576065	0.618762	0.946479		0.486081	0.946269	0.582505	0.643162	1		0.446939	0.924791	0.543651	0.589286	0.974922		38	0.466921	0.932089	0.567407	0.61707	0.9738		0.0195842	0.0122816	0.0208238
38.5	294	398	347	362	398	64		283	371	346	356	376	62		289	387	338	335	389	69		0.46371	0.925208	0.574037	0.59481	0.940845		0.473233	0.922388	0.564612	0.628205	0.987421		0.44898	0.885794	0.53373	0.59375	1.00313		38.5	0.461974	0.91113	0.55746	0.605589	0.977134		0.0122197	0.0219869	0.0210837
39	292	397	343	366	397	63		284	372	341	359	377	63		285	394	343	333	385	70		0.461694	0.925208	0.567951	0.60479	0.940845		0.473233	0.922388	0.552684	0.632479	0.987421		0.438776	0.902507	0.541667	0.587054	0.987461		39	0.457901	0.916701	0.554101	0.608108	0.971909		0.0175392	0.0123729	0.0131995
39.5	289	391	348	366	400	61		284	372	344	352	383	63		283	383	341	335	386	67		0.459677	0.914127	0.58215	0.608782	0.95493		0.473233	0.922388	0.558648	0.617521	1.00629		0.440816	0.880223	0.543651	0.598214	1		39.5	0.457909	0.905579	0.561483	0.608173	0.987073		0.0162807	0.0223445	0.0194056
40	287	395	341	368	395	61		281	372	344	354	378	61		285	392	337	334	381	70		0.455645	0.925208	0.567951	0.612774	0.940845		0.471092	0.928358	0.562624	0.626068	0.996855		0.438776	0.896936	0.529762	0.589286	0.974922		40	0.455171	0.916834	0.553446	0.609376	0.970874		0.0161635	0.017304	0.0206831
40.5	288	396	343	366	399	62		282	374	344	356	379	60		287	390	337	330	384	66		0.455645	0.925208	0.56998	0.606786	0.949296		0.475375	0.937313	0.564612	0.632479	1.00314		0.45102	0.902507	0.537698	0.589286	0.996865		40.5	0.46068	0.921676	0.55743	0.609517	0.983102		0.0129343	0.01767	0.0172976
41	286	395	342	366	392	64		277	371	342	349	381	62		281	385	340	334	383	71		0.447581	0.916898	0.563895	0.602794	0.923944		0.460385	0.922388	0.55666	0.613248	1.00314		0.428571	0.874652	0.53373	0.587054	0.978056		41	0.445513	0.904646	0.551428	0.601032	0.968382		0.0160075	0.0261202	0.015748
41.5	284	395	342	361	392	61		278	372	345	355	377	60		280	390	331	326	384	67		0.449597	0.925208	0.56998	0.598802	0.932394		0.466809	0.931343	0.5666	0.630342	0.996855		0.434694	0.899721	0.52381	0.578125	0.99373		41.5	0.450367	0.918757	0.553463	0.602423	0.974327		0.0160716	0.0167687	0.0257364
42	283	396	340	357	392	62		276	372	339	348	377	63		279	388	335	330	382	69		0.445565	0.925208	0.563895	0.588822	0.929577		0.456103	0.922388	0.548708	0.608974	0.987421		0.428571	0.888579	0.527778	0.582589	0.981191		42	0.443413	0.912058	0.546793	0.593462	0.966063		0.0138912	0.0203822	0.0181343
42.5	282	396	341	357	396	63		275	373	336	352	376	61		278	392	333	327	383	70		0.441532	0.922438	0.563895	0.586826	0.938028		0.458244	0.931343	0.54672	0.621795	0.990566		0.42449	0.896936	0.521825	0.573661	0.981191		42.5	0.441422	0.916906	0.544147	0.594094	0.969928		0.0168774	0.0178583	0.0211523
43	280	393	336	352	392	62		272	369	340	345	374	64		279	390	337	330	380	68		0.439516	0.916898	0.555781	0.578842	0.929577		0.445396	0.910448	0.548708	0.600427	0.974843		0.430612	0.896936	0.53373	0.584821	0.978056		43	0.438508	0.908094	0.546073	0.58803	0.960826		0.00744331	0.0101869	0.011259
43.5	280	388	331	349	391	61		273	372	336	346	379	61		273	386	329	327	385	67		0.441532	0.905817	0.547667	0.57485	0.929577		0.453961	0.928358	0.54672	0.608974	1		0.420408	0.888579	0.519841	0.580357	0.996865		43.5	0.438634	0.907585	0.538076	0.588061	0.975481		0.0169634	0.0199482	0.0157989
44	280	396	339	354	393	62		273	372	333	348	381	62		277	383	331	324	384	68		0.439516	0.925208	0.561866	0.582834	0.932394		0.45182	0.925373	0.538767	0.611111	1.00314		0.426531	0.877437	0.521825	0.571429	0.990596		44	0.439289	0.909339	0.54082	0.588458	0.975378		0.0126463	0.0276281	0.0200991
44.5	275	390	331	351	386	63		271	369	331	342	382	60		271	392	333	322	376	66		0.427419	0.905817	0.543611	0.57485	0.909859		0.45182	0.922388	0.538767	0.602564	1.01258		0.418367	0.908078	0.529762	0.571429	0.971787		44.5	0.432536	0.912094	0.53738	0.582948	0.964742		0.0173033	0.00898595	0.0070278
45	278	391	334	349	387	62		267	364	332	342	380	59		272	384	325	320	379	68		0.435484	0.911357	0.551724	0.572854	0.915493		0.445396	0.910448	0.542744	0.604701	1.00943		0.416327	0.880223	0.509921	0.5625	0.974922		45	0.432402	0.900676	0.534796	0.580018	0.966616		0.0147778	0.0177188	0.0220058
45.5	274	394	332	355	387	61		273	369	335	347	380	60		269	387	327	319	378	68		0.429435	0.922438	0.549696	0.586826	0.91831		0.456103	0.922388	0.54672	0.613248	1.00629		0.410204	0.888579	0.513889	0.560268	0.971787		45.5	0.431914	0.911135	0.536768	0.586781	0.965462		0.0230495	0.0195338	0.0198698
46	270	397	326	343	387	60		269	369	332	341	375	61		273	386	327	322	374	69		0.423387	0.933518	0.539554	0.56487	0.921127		0.445396	0.919403	0.538767	0.598291	0.987421		0.416327	0.883008	0.511905	0.564732	0.956113		46	0.42837	0.911976	0.530075	0.575964	0.954887		0.0151619	0.0260609	0.0157411
46.5	275	395	327	344	390	63		266	370	331	338	377	61		267	386	333	318	376	68		0.427419	0.919668	0.535497	0.560878	0.921127		0.438972	0.922388	0.536779	0.59188	0.993711		0.406122	0.885794	0.525794	0.558036	0.965517		46.5	0.424171	0.909283	0.53269	0.570265	0.960118		0.016664	0.0203878	0.00600671
47	276	388	326	347	390	63		265	368	324	340	374	61		267	384	323	320	374	65		0.429435	0.900277	0.533469	0.566866	0.921127		0.436831	0.916418	0.522863	0.596154	0.984277		0.412245	0.888579	0.511905	0.569196	0.968652		47	0.42617	0.901758	0.522745	0.577406	0.958019		0.012614	0.0139782	0.0107824
47.5	273	392	321	340	387	58		265	369	323	336	371	61		266	378	321	319	376	67		0.433468	0.925208	0.533469	0.562874	0.926761		0.436831	0.919403	0.520875	0.587607	0.974843		0.406122	0.866295	0.503968	0.5625	0.968652		47.5	0.425474	0.903635	0.519437	0.570994	0.956752		0.0168428	0.0324674	0.0148026
48	271	396	326	345	389	62		263	366	329	335	376	60		264	385	320	313	369	68		0.421371	0.925208	0.535497	0.56487	0.921127		0.43469	0.913433	0.534791	0.587607	0.993711		0.4	0.883008	0.5	0.546875	0.943574		48	0.418687	0.907216	0.523429	0.566451	0.952804		0.0174998	0.0217757	0.0202935
48.5	267	388	322	347	386	61		258	371	323	332	375	59		265	384	319	316	370	68		0.415323	0.905817	0.529412	0.570858	0.915493		0.426124	0.931343	0.524851	0.583333	0.993711		0.402041	0.880223	0.498016	0.553571	0.946708		48.5	0.414496	0.905794	0.517426	0.569254	0.951971		0.012063	0.0255602	0.0169638
49	269	389	324	340	380	62		260	365	322	334	378	63		263	379	321	314	371	68		0.417339	0.905817	0.53144	0.55489	0.895775		0.421842	0.901493	0.514911	0.57906	0.990566		0.397959	0.866295	0.501984	0.549107	0.949843		49	0.41238	0.891202	0.516112	0.561019	0.945395		0.0126899	0.0216777	0.0147647
49.5	266	388	323	345	382	60		259	362	322	337	377	61		262	384	319	311	368	69		0.415323	0.908587	0.533469	0.568862	0.907042		0.423983	0.898507	0.518887	0.589744	0.993711		0.393878	0.877437	0.496032	0.540179	0.937304		49.5	0.411061	0.894844	0.516129	0.566261	0.946019		0.0154985	0.0158948	0.0188701
50	265	388	322	337	380	62		258	368	320	332	376	63		260	386	317	312	369	67		0.409274	0.903047	0.527383	0.548902	0.895775		0.417559	0.910448	0.510934	0.574786	0.984277		0.393878	0.888579	0.496032	0.546875	0.946708		50	0.406904	0.900691	0.51145	0.556855	0.942253		0.0120173	0.0111229	0.0156822
50.5	263	393	320	337	381	60		260	366	320	332	374	63		259	376	315	313	377	66		0.409274	0.922438	0.527383	0.552894	0.904225		0.421842	0.904478	0.510934	0.574786	0.977987		0.393878	0.86351	0.494048	0.551339	0.974922		50.5	0.408331	0.896808	0.510788	0.559673	0.952378		0.0140058	0.0302033	0.0166684
51	262	388	322	341	381	62		257	367	323	330	382	62		258	381	314	315	371	68		0.403226	0.903047	0.527383	0.556886	0.898592		0.417559	0.910448	0.518887	0.57265	1.00629		0.387755	0.871866	0.488095	0.551339	0.949843		51	0.402847	0.89512	0.511455	0.560292	0.951575		0.0149055	0.0204758	0.0206715
51.5	263	389	323	338	382	63		252	363	323	334	378	63		259	378	313	313	370	66		0.403226	0.903047	0.527383	0.548902	0.898592		0.404711	0.895522	0.516899	0.57906	0.990566		0.393878	0.869081	0.490079	0.551339	0.952978		51.5	0.400605	0.889217	0.511454	0.559767	0.947379		0.00587306	0.0178395	0.0192388
52	261	388	318	337	380	61		255	369	319	330	377	61		257	376	315	311	368	70		0.403226	0.905817	0.521298	0.550898	0.898592		0.415418	0.919403	0.512922	0.574786	0.993711		0.381633	0.852368	0.486111	0.537946	0.934169		52	0.400092	0.892529	0.506777	0.554544	0.942157		0.0171091	0.0354381	0.0183808
52.5	262	390	315	335	384	62		254	368	316	330	381	62		256	376	316	313	375	68		0.403226	0.908587	0.513185	0.54491	0.907042		0.411135	0.913433	0.50497	0.57265	1.00314		0.383673	0.857939	0.492063	0.546875	0.962382		52.5	0.399345	0.89332	0.503406	0.554812	0.957523		0.0141361	0.0307364	0.0106471
53	260	391	312	335	381	63		256	368	316	332	377	62		255	376	308	305	369	68		0.397177	0.908587	0.505071	0.542914	0.895775		0.415418	0.913433	0.50497	0.576923	0.990566		0.381633	0.857939	0.47619	0.529018	0.943574		53	0.398076	0.89332	0.495411	0.549618	0.943305		0.0169104	0.0307364	0.0166451
53.5	260	388	315	332	383	60		256	367	316	328	374	61		254	377	313	305	366	67		0.403226	0.908587	0.517241	0.542914	0.909859		0.417559	0.913433	0.506958	0.570513	0.984277		0.381633	0.86351	0.488095	0.53125	0.937304		53.5	0.400806	0.895177	0.504098	0.548226	0.943813		0.018085	0.0275311	0.014782
54	256	390	316	331	382	62		252	362	317	328	374	61		253	371	311	310	370	69		0.391129	0.908587	0.515213	0.536926	0.901408		0.408994	0.898507	0.508946	0.570513	0.984277		0.37551	0.841226	0.480159	0.537946	0.943574		54	0.391878	0.882773	0.501439	0.548462	0.943086		0.0167542	0.0363327	0.018694
54.5	255	384	310	329	380	63		251	364	319	328	378	61		252	375	309	308	370	68		0.387097	0.889197	0.501014	0.530938	0.892958		0.406852	0.904478	0.512922	0.570513	0.996855		0.37551	0.855153	0.478175	0.535714	0.946708		54.5	0.38982	0.882942	0.49737	0.545722	0.945507		0.0158475	0.02525	0.0176582
55	257	387	315	329	378	63		251	360	311	324	375	62		249	381	315	309	372	69		0.391129	0.897507	0.511156	0.530938	0.887324		0.404711	0.889552	0.49503	0.559829	0.984277		0.367347	0.869081	0.488095	0.535714	0.949843		55	0.387729	0.88538	0.498094	0.54216	0.940481		0.0189126	0.0146652	0.0118318
55.5	254	385	314	327	380	60		246	367	314	328	379	62		253	374	307	305	370	67		0.391129	0.900277	0.515213	0.532934	0.901408		0.394004	0.910448	0.500994	0.568376	0.996855		0.379592	0.855153	0.47619	0.53125	0.949843		55.5	0.388242	0.888626	0.497466	0.544187	0.949369		0.00762772	0.029431	0.0197491
56	255	384	308	331	376	60		245	363	313	321	378	62		250	382	310	305	368	69		0.393145	0.897507	0.503043	0.540918	0.890141		0.391863	0.898507	0.499006	0.553419	0.993711		0.369388	0.871866	0.478175	0.526786	0.937304		56	0.384799	0.889294	0.493408	0.540374	0.940385		0.0133616	0.0151007	0.0133458
56.5	256	380	313	326	377	62		250	365	307	321	378	63		248	368	309	308	370	70		0.391129	0.880886	0.509128	0.526946	0.887324		0.400428	0.901493	0.485089	0.551282	0.990566		0.363265	0.830084	0.474206	0.53125	0.940439		56.5	0.384941	0.870821	0.489475	0.536493	0.939443		0.0193389	0.0367532	0.0178689
57	256	379	309	325	374	62		247	367	311	321	376	61		251	379	312	305	372	69		0.391129	0.878116	0.501014	0.52495	0.878873		0.398287	0.913433	0.497018	0.555556	0.990566		0.371429	0.86351	0.482143	0.526786	0.949843		57	0.386948	0.88502	0.493392	0.535764	0.939761		0.0139087	0.0256675	0.00994455
57.5	252	382	309	329	376	63		246	362	308	326	379	62		248	370	305	300	369	66		0.381048	0.883657	0.498986	0.530938	0.88169		0.394004	0.895522	0.489066	0.564103	0.996855		0.371429	0.846797	0.474206	0.522321	0.949843		57.5	0.38216	0.875325	0.487419	0.539121	0.942796		0.0113289	0.0254088	0.0124715
58	248	383	307	329	365	62		243	365	310	325	380	61		242	370	308	304	366	68		0.375	0.889197	0.496957	0.532934	0.853521		0.389722	0.907463	0.49503	0.564103	1.00314		0.355102	0.841226	0.47619	0.526786	0.934169		58	0.373275	0.879295	0.489393	0.541274	0.930278		0.0173742	0.0342107	0.0114739
58.5	252	380	302	327	374	62		247	367	306	321	383	60		243	374	304	301	366	68		0.383065	0.880886	0.486815	0.528942	0.878873		0.400428	0.916418	0.489066	0.557692	1.01572		0.357143	0.852368	0.468254	0.520089	0.934169		58.5	0.380212	0.883224	0.481378	0.535575	0.942922		0.0217832	0.032089	0.0114216
59	251	383	309	324	369	62		239	361	307	319	376	62		250	369	303	302	375	69		0.381048	0.889197	0.501014	0.522954	0.864789		0.379015	0.892537	0.487078	0.549145	0.987421		0.369388	0.835655	0.464286	0.520089	0.959248		59	0.376484	0.872463	0.484126	0.53073	0.937153		0.00622881	0.0319206	0.0185413
59.5	251	383	307	330	376	62		245	362	309	321	376	60		244	367	314	302	372	68		0.381048	0.889197	0.496957	0.53493	0.884507		0.396146	0.901493	0.49503	0.557692	0.993711		0.359184	0.832869	0.488095	0.522321	0.952978		59.5	0.378793	0.874519	0.493361	0.538315	0.943732		0.0185839	0.0365904	0.00466087
						Cu2+	Cu-d-ZNF1	Cu-d-ZNF2	Cu-d-loop
						0.0043	0.0137	0.0118	0.0025
						0.0037	0.0141	0.0115	0.0015
						0.0058	0.0146	0.0121	0.0055
						0.17623	0.561475	0.483607	0.102459
						0.163717	0.623894	0.50885	0.0663717
						0.240664	0.605809	0.502075	0.228216
						0.193537	0.597059	0.498177	0.132349
						0.0412901	0.0321159	0.0130651	0.0849613
[truncated: 2 more columns]

## Sheet: FIG 4F
	NPL4 ZnF1 +Cu/-Cu
	NPL4 ZnF2 +Cu/-Cu
	NPL4 ZnF1 +Cu/-H2O
	NPL4 ZnF2 +Cu/-H2O

## Sheet: FIG 5A
	groups	Total Protein/ng/ul	Volumn/ul	Protein/ng	Protein/mg	Cu/ng	Cellular Cu/ng/mg protein	Combine	Cellular Cu/ng/mg protein	SD
	CuCl2	574.667	290	166653	0.166653	46	276.022	CuCl2	330.025	53.4119
	CuCl2	732.667	285	208810	0.20881	65	311.288
	CuCl2	644.667	285	183730	0.18373	74	402.765
	CuET	595.667	294	175126	0.175126	1054	6018.52	CuET	5589.14	1353.7
	CuET	646.667	274	177187	0.177187	666	3758.75
	CuET	615	281	172815	0.172815	1208	6990.13
	C+T	68.3333	281	19201.7	0.0192017	164	8540.93	C+T	12480.6	2789.02
	C+T	99.3333	105	10430	0.01043	149	14285.7
	C+T	56.3333	283	15942.3	0.0159423	233	14615.2
	ng/mg	MEAN(ng/mg)	SD(ng/mg)
	CuCl2	330.025	53.4119
	CuET	5589.14	1353.7
	CuET(TBHP)	12480.6	2789.02

## Sheet: FIG 5C
		DMSO	CuET	TBHP	CuET (TBHP)
		1	1.81	1.48	5.68
		1	2.11	1.37	4.44
		1	2.06	1.53	4.56
	Mean	1	1.99333	1.46	4.89333
	SD	0	0.160728	0.0818535	0.68391

## Sheet: FIGS4C
Time (min)	Replicate 1								Replicate 2								Replicate 3								Time (min)	Baseline subtraction and normalization																			Time (min)	Mean
	WT	NO UN	NO ATP	R113A	A232E	A232E/E578Q	GnHCl		WT	NO UN	NO ATP	R113A	A232E	A232E/E578Q	GnHCl		WT	NO UN	NO ATP	R113A	A232E	A232E/E578Q	GnHCl			WT1	WT2	WT3	NO UN1	NO UN2	NO UN3	NO ATP1	NO ATP2	NO ATP3	R113A1	R113A2	R113A3	A232E1	A232E2	A232E3	A232E/E578Q1	A232E/E578Q2	A232E/E578Q3			WT	NO UN	NO ATP	R113A
0	38133	41716	40500	41781	39328	42728	9367		41989	45361	42401	41667	38898	44196	9099		40283	51877	40293	43020	38998	43359	9586		0	1	1	1	1	1	1	1	1	1	1	1	1	1	1	1	1	1	1		0	1	1	1	1
0.5	37652	41390	40413	41610	38825	42632	9284		41352	44946	41980	41428	38638	44084	9045		40207	51472	40248	42400	38588	42818	9452		0.5	0.986164	0.982274	1.00189	0.992488	0.990045	0.993592	0.999872	0.98898	1.0029	0.997285	0.99432	0.985464	0.985982	0.993087	0.990616	0.99961	0.998347	0.987949		0.5	0.990109	0.992042	0.99725	0.992356
1	37750	41333	40199	40942	38277	42286	9347		41094	44793	41936	41793	38076	43905	9152		39579	50797	39872	42815	38178	43394	9615		1	0.987381	0.971177	0.976121	0.988779	0.982875	0.973777	0.990974	0.984445	0.985345	0.974733	1.00224	0.993001	0.965589	0.970637	0.971134	0.98735	0.990199	1.00018		1	0.978226	0.98181	0.986922	0.989992
1.5	37378	41502	39919	41004	37599	42271	9299		40789	45147	41539	41555	37411	43766	8999		39570	50381	39890	42288	37725	42922	9480		1.5	0.976118	0.966555	0.980226	0.995487	0.996856	0.967132	0.983522	0.977118	0.990328	0.978127	0.999632	0.981277	0.944561	0.953455	0.960322	0.98834	0.990597	0.990199		1.5	0.9743	0.986492	0.983656	0.986345
2	37016	41227	40065	40575	37082	41848	9230		40664	44627	41511	41047	37349	43266	9011		39350	50743	39601	42646	36888	42831	9562		2	0.965932	0.96239	0.970388	0.989119	0.982185	0.973753	0.990428	0.975917	0.978246	0.96702	0.983665	0.989532	0.929608	0.950972	0.929077	0.977728	0.976009	0.985077		2	0.966237	0.981686	0.981531	0.980072
2.5	36604	40884	40001	40597	36781	41901	9227		40329	44371	41829	40804	36672	43217	9044		38967	50365	39615	42145	36747	43254	9410		2.5	0.951714	0.951201	0.962863	0.978608	0.974215	0.968409	0.988469	0.984475	0.983652	0.967792	0.97519	0.979093	0.919662	0.927145	0.929451	0.979407	0.973673	1.0021		2.5	0.955259	0.973744	0.985532	0.974025
3	36144	41139	39941	40676	35840	41967	9433		39742	44732	41430	40828	36156	42947	8984		38794	49998	39668	42109	36040	42427	9477		3	0.928561	0.935178	0.955044	0.980123	0.985825	0.958147	0.979925	0.974296	0.983196	0.963874	0.97777	0.976012	0.881379	0.911843	0.903135	0.975211	0.96769	0.975631		3	0.939595	0.974699	0.979139	0.972552
3.5	35991	40989	39642	40729	35843	41588	9255		39608	44184	41444	40901	35521	43011	9087		38397	50115	39582	42370	35786	42971	9533		3.5	0.929431	0.927972	0.940287	0.980989	0.967873	0.95959	0.976038	0.971623	0.978572	0.971	0.976848	0.982144	0.88742	0.887077	0.892595	0.969186	0.966578	0.990081		3.5	0.932563	0.969484	0.975411	0.976664
4	35831	40893	39612	40216	34926	41623	9457		39849	44193	41382	40567	35103	42679	8873		38006	49734	39186	41940	34801	42578	9498		4	0.916846	0.941806	0.92869	0.971777	0.974022	0.951408	0.968586	0.976188	0.966815	0.948942	0.973164	0.97033	0.850072	0.880231	0.860295	0.96418	0.963216	0.979481		4	0.929114	0.965736	0.97053	0.964145
4.5	35466	40652	39486	40100	34764	41276	9171		39265	44653	41423	40345	34897	42582	8908		38086	49698	39358	41212	34641	42618	9566		4.5	0.9141	0.922986	0.929081	0.973168	0.985743	0.948949	0.973726	0.976368	0.970202	0.954186	0.965273	0.946522	0.85421	0.872143	0.852543	0.962351	0.959455	0.978652		4.5	0.922056	0.969286	0.973432	0.955327
5	34799	40657	39713	39610	33963	41441	9128		38969	44119	40950	40114	34358	42174	8789		37636	49456	39313	41475	34262	42009	9381		5	0.892408	0.917604	0.920448	0.974651	0.974298	0.947601	0.982398	0.965738	0.974761	0.940396	0.961834	0.959921	0.828911	0.858049	0.845947	0.968586	0.951221	0.966097		5	0.910153	0.965517	0.974299	0.95405
5.5	34846	40383	39750	40061	33430	41242	9175		38257	44178	40997	39959	33700	42362	8998		37079	49337	38923	41336	33314	42430	9320		5.5	0.892408	0.889602	0.90429	0.964728	0.970162	0.94623	0.982077	0.960873	0.964047	0.95286	0.950657	0.957588	0.809552	0.828954	0.815789	0.961212	0.950623	0.980369		5.5	0.895433	0.960373	0.968999	0.953702
6	34456	40603	39375	39550	33287	41108	9266		38304	43782	41314	39690	33174	41844	8940		36727	49105	38964	41098	33329	42086	9421		6	0.875687	0.892794	0.889533	0.968716	0.960841	0.938356	0.967109	0.972134	0.962093	0.934288	0.944178	0.947449	0.801742	0.813249	0.812865	0.954468	0.937516	0.967193		6	0.886005	0.955971	0.967112	0.941972
6.5	34113	40257	39438	39625	32765	41075	9153		38582	43847	40929	39751	32921	41409	8765		37151	50149	38672	40801	32912	41861	9454		6.5	0.867691	0.906567	0.902271	0.961513	0.967459	0.962261	0.972762	0.965828	0.951509	0.940088	0.951425	0.937579	0.788091	0.810631	0.797566	0.956866	0.930108	0.959553		6.5	0.892176	0.963745	0.963366	0.94303
7	33972	40350	39312	39428	31681	40503	9271		37735	43668	40583	39586	32137	42013	8946		36541	49440	39143	40887	31879	41987	9378		7	0.858687	0.875312	0.884875	0.960741	0.957531	0.947294	0.964925	0.950003	0.969323	0.93037	0.940801	0.942424	0.747972	0.778248	0.765028	0.936183	0.94216	0.965535		7	0.872958	0.955189	0.961417	0.937865
7.5	33528	40206	39411	39462	31407	40403	9190		37451	43918	40490	39381	32232	42219	8806		36509	49034	39062	40818	31743	41738	9403		7.5	0.846068	0.870933	0.883018	0.958793	0.968286	0.937102	0.970706	0.951414	0.965871	0.933917	0.938805	0.939612	0.741531	0.786134	0.759554	0.935613	0.952019	0.957422		7.5	0.866673	0.954727	0.962664	0.937445
8	33615	40149	38939	38751	31151	40401	9275		37557	43461	40318	39590	31214	41499	8751		36089	48710	38240	40497	31326	41677	9382		8	0.846138	0.875829	0.87002	0.954404	0.9572	0.929938	0.952815	0.947901	0.939786	0.90936	0.946911	0.930639	0.730149	0.753817	0.74609	0.933006	0.933071	0.956237		8	0.863995	0.947181	0.946834	0.92897
8.5	33404	39959	39079	38748	31384	39820	9328		36761	43716	40759	39677	31218	41326	8840		35707	47383	38586	40545	30757	41404	9522		8.5	0.83696	0.848921	0.853015	0.946892	0.961778	0.89525	0.95561	0.958471	0.946494	0.907633	0.94685	0.927888	0.736157	0.750965	0.721984	0.914001	0.925606	0.944009		8.5	0.846299	0.93464	0.953525	0.927457
9	32819	40081	38904	38763	30707	39952	9141		36764	43646	40665	39246	30669	40998	8896		35328	49686	38624	40010	30603	41534	9224		9	0.823125	0.847309	0.850376	0.956444	0.958303	0.956752	0.955995	0.953967	0.957436	0.913864	0.931896	0.920799	0.719802	0.730662	0.72688	0.923563	0.914665	0.956681		9	0.84027	0.957166	0.955799	0.922187
9.5	32393	39716	38873	38507	30204	39552	9274		36564	43725	40149	39478	30395	41393	8763		35214	48699	38677	40213	30204	40773	9523		9.5	0.803692	0.845272	0.836922	0.941049	0.96415	0.926344	0.950728	0.942466	0.949425	0.901863	0.943104	0.917928	0.698575	0.72593	0.703148	0.907587	0.929709	0.925295		9.5	0.828629	0.943848	0.94754	0.920965
10	32362	40153	38772	38644	29696	39798	9286		36246	43013	40287	38861	29851	40880	8921		35161	48766	38514	39721	29902	41039	9326		10	0.802197	0.8308	0.841613	0.954187	0.940158	0.932586	0.947098	0.941865	0.950532	0.90572	0.919307	0.909105	0.681219	0.702373	0.699578	0.914601	0.910591	0.939005		10	0.82487	0.94231	0.946499	0.911377
10.5	32070	39841	38738	38312	29635	39585	9073		36102	43167	40189	38938	29283	40613	8872		35143	49422	38273	39577	29355	40687	9484		10.5	0.799451	0.827911	0.83588	0.951127	0.945756	0.944362	0.952847	0.940394	0.937539	0.902048	0.923176	0.900072	0.686292	0.684956	0.675609	0.914601	0.904379	0.923904		10.5	0.821081	0.947081	0.943593	0.908432
11	32179	39952	38665	38390	29312	39121	9154		35751	42815	40026	38381	29388	40423	8888		34464	48253	38620	39414	29145	40261	9445		11	0.800424	0.816753	0.815031	0.952054	0.935608	0.917642	0.947901	0.935019	0.950109	0.901956	0.905582	0.896363	0.672808	0.687943	0.669795	0.898264	0.89851	0.912445		11	0.810736	0.935101	0.944343	0.9013
11.5	31522	39686	38834	38130	28856	39278	9296		35752	43320	40506	39003	29061	40593	8820		34491	47753	38393	39406	28937	40337	9264		11.5	0.772648	0.818851	0.821807	0.939442	0.951409	0.910099	0.948768	0.951474	0.948611	0.889554	0.926769	0.901537	0.652849	0.679251	0.668877	0.898714	0.905291	0.920054		11.5	0.804435	0.93365	0.949618	0.905953
12	31739	39723	38685	38193	28470	38905	9117		35150	42622	39958	38315	28897	39846	8896		33918	48498	38161	39001	28228	40236	9377		12	0.786415	0.798237	0.799459	0.946119	0.930065	0.925043	0.949732	0.932737	0.937376	0.89702	0.90331	0.886044	0.64594	0.671197	0.640929	0.892899	0.881842	0.913718		12	0.794703	0.933742	0.939948	0.895458
12.5	31159	39565	38475	37768	27946	38730	9255		35162	42899	40244	37980	28223	40110	8725		33743	47636	38167	39070	27857	39986	9226		12.5	0.761454	0.803801	0.798677	0.936969	0.942419	0.908231	0.938554	0.94646	0.942489	0.879651	0.898274	0.892624	0.623844	0.654317	0.633449	0.883517	0.894236	0.910787		12.5	0.787977	0.929206	0.942501	0.890183
13	31035	39262	38508	37913	27909	38639	9178		34903	42937	39869	38252	28274	39878	8845		33676	47495	38131	39111	27927	39974	9222		13	0.759821	0.792277	0.796625	0.929982	0.940158	0.904992	0.942087	0.931596	0.941447	0.8865	0.902942	0.89397	0.625179	0.652002	0.635965	0.883097	0.884207	0.91055		13	0.782908	0.925044	0.938376	0.89447
13.5	30726	39649	38509	37674	27371	38638	9132		34804	42705	39964	38465	27702	40131	8821		33414	47988	37931	38873	27689	39805	9127		13.5	0.750678	0.789997	0.791185	0.943368	0.934422	0.918895	0.943597	0.935169	0.938027	0.880545	0.910219	0.889693	0.608758	0.633612	0.631103	0.884446	0.892099	0.908359		13.5	0.777287	0.932228	0.938931	0.893486
14	30366	39507	38703	37690	27383	38681	9256		34723	42554	39843	38129	27342	39544	8701		33079	47994	38250	38975	27137	39500	9221		14	0.733852	0.791183	0.777209	0.935145	0.933567	0.916814	0.945845	0.935139	0.945354	0.877214	0.903586	0.889932	0.60502	0.625558	0.609139	0.882018	0.878793	0.896545		14	0.767415	0.928509	0.942113	0.890244
14.5	30250	39791	38203	37383	26995	38392	9197		34187	43020	40170	37809	26990	39469	8641		32840	47250	37974	38485	26888	39315	9274		14.5	0.731871	0.77671	0.767697	0.945748	0.948072	0.897969	0.93168	0.94676	0.93464	0.869563	0.895603	0.873691	0.594039	0.615759	0.598871	0.875124	0.878366	0.889498		14.5	0.758759	0.930596	0.937693	0.879619
15	30302	39370	38270	37482	26669	38175	9148		34180	43301	39653	37983	26928	39502	8961		32712	47261	38083	38667	26506	39194	9282		15	0.735382	0.766768	0.763267	0.934248	0.946997	0.89804	0.935406	0.921626	0.937929	0.874128	0.89112	0.878896	0.584794	0.60294	0.585611	0.870088	0.870188	0.885678		15	0.755139	0.926428	0.931654	0.881381
15.5	30013	39368	38311	37244	26293	38087	9088		33929	42721	39793	37998	26588	39388	8802		32641	47263	37798	37851	26855	38863	9236		15.5	0.727421	0.763971	0.762452	0.936041	0.935387	0.899175	0.93865	0.930605	0.930146	0.868637	0.896463	0.855865	0.574247	0.596866	0.599041	0.869249	0.87147	0.877239		15.5	0.751281	0.923534	0.933134	0.873655
16	29692	39140	38263	36844	25995	37813	8986		34025	42877	39802	37253	26325	39124	8682		32574	47292	38169	37956	25793	38922	9346		16	0.719808	0.770538	0.756686	0.932146	0.942998	0.897259	0.940385	0.934478	0.938646	0.859443	0.877272	0.855716	0.567705	0.592067	0.559194	0.864093	0.867368	0.875729		16	0.749011	0.924135	0.937836	0.864144
16.5	29587	38901	38259	36785	26136	37899	9111		33372	42413	39556	37036	26062	38369	8696		31765	48162	37851	38185	25874	38918	9067		16.5	0.711813	0.750258	0.739421	0.920894	0.929816	0.924428	0.936241	0.926671	0.937376	0.853767	0.870179	0.87091	0.568239	0.582771	0.571433	0.862924	0.845457	0.883872		16.5	0.733831	0.925046	0.933429	0.864952
17	29386	39517	38506	36487	25684	37496	9049		33189	42826	39697	36916	25759	38867	8834		31966	47458	37954	37820	25439	38497	9288		17	0.70698	0.740499	0.738769	0.941853	0.9374	0.902556	0.946166	0.926761	0.933533	0.846486	0.862257	0.853383	0.555222	0.567972	0.54913	0.852702	0.855714	0.864862		17	0.728749	0.92727	0.935487	0.854042
17.5	29150	39257	38170	36540	25678	37582	9163		33136	42790	39588	37307	25699	38471	8800		32197	46977	38010	38145	25150	38568	9140		17.5	0.694813	0.739921	0.751116	0.930292	0.937345	0.894682	0.931712	0.924509	0.940177	0.844604	0.875307	0.86753	0.551217	0.5671	0.544336	0.851863	0.8454	0.871347		17.5	0.728617	0.920773	0.932133	0.86248
18	29207	39190	38326	36535	25155	37594	8974		32731	42089	39968	37032	25398	38739	8897		31734	47232	37751	37534	24837	38531	9374		18	0.703365	0.724658	0.72841	0.934063	0.915338	0.895179	0.942794	0.933007	0.924122	0.850281	0.863885	0.842256	0.540069	0.553743	0.525738	0.857888	0.850272	0.863323		18	0.718811	0.91486	0.933307	0.852141
18.5	28845	39457	38123	36413	24979	37100	9054		32782	41883	39634	36964	24937	38603	8837		31129	47021	37749	37705	24337	38706	9218		18.5	0.688	0.728033	0.713783	0.939844	0.911312	0.893878	0.933704	0.924779	0.929137	0.844049	0.863639	0.852037	0.531524	0.540287	0.514042	0.840682	0.848107	0.873124		18.5	0.709939	0.915011	0.929207	0.853242
19	28669	38855	37883	36468	24636	37157	9079		32542	42246	39695	36730	24835	38607	8818		31107	47119	37840	37336	24727	38044	9195		19	0.681012	0.721313	0.713816	0.920461	0.921847	0.896739	0.925192	0.927182	0.932849	0.844974	0.857038	0.841688	0.519242	0.537501	0.528084	0.841641	0.848762	0.854203		19	0.70538	0.913016	0.928408	0.8479
19.5	28331	38989	38237	36163	24773	37395	9119		32406	42378	39564	36752	24411	38412	8718		30732	46959	37942	37067	24214	37926	9397		19.5	0.667872	0.720219	0.695019	0.923367	0.928244	0.88818	0.935278	0.926251	0.929593	0.834331	0.860784	0.827601	0.522479	0.526628	0.503774	0.847577	0.846055	0.844728		19.5	0.69437	0.913264	0.930374	0.840905
20	28300	38996	37993	36076	24028	37201	9207		32143	42143	39699	36564	24040	38296	8794		30781	46842	37638	37102	23903	37504	9344		20	0.663735	0.709912	0.698342	0.920863	0.919668	0.886666	0.924614	0.928022	0.921419	0.828932	0.852677	0.830233	0.494676	0.511628	0.495002	0.839124	0.840585	0.833802		20	0.690663	0.909066	0.924685	0.837281
20.5	28401	39302	37865	36082	23700	36821	9238		32167	42350	39762	37117	24078	38199	8715		30380	46896	37468	36829	23882	37606	9308		20.5	0.666168	0.713043	0.686451	0.929364	0.927555	0.888794	0.919507	0.932286	0.917055	0.828161	0.872083	0.823144	0.482694	0.515554	0.495512	0.826804	0.840072	0.837888		20.5	0.688554	0.915238	0.922949	0.841129
21	27767	39232	38143	35849	23796	36867	9147		31967	42202	39437	36273	23981	37901	8848		30232	46927	37569	37059	23357	37763	9235		21	0.647292	0.702919	0.684008	0.930013	0.919806	0.891253	0.931359	0.918533	0.922721	0.82378	0.842084	0.832207	0.488936	0.507836	0.480144	0.83091	0.827792	0.844698		21	0.678073	0.913691	0.924205	0.83269
21.5	27885	38879	38058	36294	23613	36761	9118		31661	41981	39513	36238	23747	37962	8716		30604	47179	37862	36975	23170	37155	9383		21.5	0.652402	0.697628	0.691305	0.919998	0.917351	0.893713	0.92956	0.924779	0.927443	0.838403	0.845063	0.825268	0.483796	0.504413	0.468754	0.828602	0.833291	0.822314		21.5	0.680445	0.910354	0.927261	0.836244
22	27664	39052	37921	35710	23312	36603	9098		31669	42007	39276	36597	23716	37647	8926		29910	46763	37340	36811	23094	37763	9298		22	0.645415	0.691487	0.671466	0.925964	0.912277	0.885886	0.925802	0.911357	0.913212	0.821003	0.849638	0.822905	0.474417	0.496325	0.46906	0.824466	0.818332	0.842833		22	0.669456	0.908042	0.91679	0.831182
22.5	27593	39314	37629	35712	23210	36078	9119		31424	42228	39390	36635	23492	37834	8617		29832	46457	37480	36956	23072	37422	9254		22.5	0.642217	0.693433	0.670359	0.933414	0.926893	0.879691	0.915749	0.924059	0.919204	0.820417	0.860292	0.828558	0.470311	0.499178	0.469808	0.808099	0.832464	0.834039		22.5	0.668669	0.913333	0.91967	0.836422
23	27498	39212	37808	35571	23056	36521	9153		30888	41708	39260	36211	23270	37619	8811		29719	46623	37301	36757	23078	37503	9227		23	0.637732	0.671237	0.667557	0.92921	0.907203	0.884254	0.920406	0.914329	0.914254	0.815018	0.841317	0.823413	0.464037	0.485218	0.47093	0.820359	0.820811	0.837237		23	0.658842	0.906889	0.91633	0.826583
23.5	27153	38891	38187	35475	22664	36626	9207		31081	41914	39440	35789	23050	37676	8818		29982	46949	37451	36980	22731	37671	9195		23.5	0.623862	0.676893	0.677167	0.917617	0.912691	0.892719	0.930845	0.919524	0.920181	0.810391	0.828144	0.83104	0.449151	0.4776	0.46022	0.821888	0.822236	0.843159		23.5	0.659307	0.907676	0.923517	0.823192
24	26947	39046	38037	35055	22827	36528	9219		30654	41734	39125	35951	22849	37586	8686		29471	46482	37348	36733	22371	37079	9166		24	0.616283	0.667923	0.661465	0.922038	0.911367	0.882363	0.925642	0.914029	0.917771	0.797063	0.837171	0.82452	0.45419	0.475284	0.448966	0.818591	0.823432	0.826489		24	0.648557	0.905256	0.919147	0.819585
24.5	27080	38916	38033	35557	22594	36327	8960		30644	41982	39253	35518	22560	37603	8764		29407	46579	37367	36385	22120	36905	9085		24.5	0.62991	0.665248	0.662019	0.926026	0.916055	0.886572	0.933832	0.915531	0.921028	0.820541	0.821481	0.816534	0.455058	0.462969	0.443186	0.820329	0.821694	0.823735		24.5	0.652392	0.909551	0.923464	0.819519
25	26863	38789	37822	35208	22079	36590	8974		30690	41826	39118	35509	22405	37416	8735		29082	46434	37322	36433	22184	37019	9202		25	0.62188	0.667528	0.64762	0.921667	0.912553	0.880376	0.926605	0.912348	0.915752	0.809342	0.822095	0.81447	0.437402	0.45874	0.441384	0.827793	0.817192	0.823646		25	0.645676	0.904865	0.918235	0.815302
25.5	26577	38264	37793	35246	22191	36288	8973		30235	41974	39157	35709	22176	37452	8794		29075	46425	37481	36350	22258	36966	9055		25.5	0.611972	0.6519	0.652181	0.905468	0.915007	0.88364	0.925706	0.911747	0.925717	0.810545	0.826425	0.816385	0.441174	0.449075	0.448898	0.81877	0.816537	0.826429		25.5	0.638685	0.901372	0.921057	0.817785
26	26352	39008	37479	35117	22110	36067	9184		30450	42045	39324	35358	22119	37324	8699		28933	46567	37731	35992	21714	36995	9213		26	0.596816	0.661326	0.642408	0.921945	0.919585	0.883261	0.908843	0.919614	0.928713	0.800056	0.818564	0.800951	0.431428	0.450351	0.425031	0.805821	0.815597	0.82261		26	0.633516	0.908264	0.919057	0.806524
26.5	26557	38817	37657	35204	21965	35664	9097		30036	41873	39575	35469	21903	36942	8714		28589	45930	37560	35905	21681	36648	9145		26.5	0.606967	0.648282	0.633417	0.91873	0.914428	0.869807	0.917355	0.926701	0.925359	0.805424	0.821512	0.800383	0.429492	0.442599	0.426221	0.796349	0.804285	0.814349		26.5	0.629555	0.900988	0.923138	0.809106
27	26451	38969	37874	34868	21562	36003	9174		30040	41599	39219	35005	21986	37287	8583		28488	45942	37095	36227	21575	37007	9213		27	0.600605	0.652387	0.627912	0.921049	0.910485	0.868483	0.921851	0.919945	0.908001	0.792682	0.811287	0.80798	0.413471	0.44978	0.420305	0.804203	0.817848	0.822965		27	0.626968	0.900005	0.916599	0.803983
27.5	26091	38765	37492	34938	21804	35474	9139		29446	42060	39138	35004	21759	37308	8608		28314	46239	37166	36253	21390	36670	9277		27.5	0.589307	0.633566	0.620158	0.915824	0.922508	0.873992	0.910706	0.916762	0.908229	0.795922	0.810489	0.806843	0.422716	0.441324	0.411839	0.789395	0.817734	0.811092		27.5	0.614344	0.904108	0.911899	0.804418
28	26146	38623	37646	34827	21517	36074	9066		29761	41968	39172	34883	21582	37475	8837		28221	46214	37109	35708	21190	36649	9159		28	0.593757	0.636181	0.620973	0.913691	0.913656	0.876191	0.917997	0.910906	0.910216	0.794749	0.799742	0.794072	0.415574	0.427699	0.409051	0.809568	0.815967	0.813964		28	0.61697	0.90118	0.91304	0.796188
28.5	26067	38362	37599	34518	21419	35515	9089		29369	42001	39464	34852	21425	36786	8802		27746	46369	37119	35502	21246	36713	9472		28.5	0.590211	0.625327	0.595302	0.904912	0.915531	0.872455	0.915749	0.920725	0.900348	0.784507	0.799865	0.778549	0.411535	0.423605	0.400313	0.792123	0.797333	0.806591		28.5	0.603613	0.897633	0.912274	0.78764
29	25736	38749	37772	34672	21171	35497	9090		29659	41679	39203	35360	21262	37174	8679		27722	46344	37271	35514	21051	36322	9275		29	0.578669	0.637884	0.600938	0.916844	0.910044	0.876522	0.921273	0.916582	0.911714	0.789227	0.81924	0.7848	0.403224	0.422262	0.400381	0.791553	0.811893	0.800847		29	0.60583	0.901137	0.916523	0.797756
29.5	25636	38954	37445	34674	21305	35678	8969		29661	41918	39387	34937	21196	37025	8769		27866	45897	36999	35930	20860	36393	9213		29.5	0.579399	0.635208	0.607649	0.926922	0.914153	0.867419	0.914656	0.919404	0.904875	0.793022	0.803488	0.799097	0.411735	0.417027	0.395995	0.800605	0.805083	0.804785		29.5	0.607419	0.902831	0.912979	0.798535
30	25650	38686	37577	34434	20990	35383	9086		28787	41688	39224	35091	21012	36977	8788		27798	46041	37277	35405	20811	36163	9095		30	0.575819	0.608057	0.609278	0.915021	0.907286	0.873614	0.915138	0.913939	0.917771	0.782008	0.807633	0.786923	0.397317	0.410215	0.398341	0.788256	0.803174	0.801469		30	0.597718	0.89864	0.915616	0.792188
30.5	25700	38633	37448	33917	21009	35616	9127		28866	41636	38988	34632	20858	37076	8727		27183	45845	37044	35176	20567	36082	8968		30.5	0.576132	0.612314	0.59338	0.912115	0.907534	0.871982	0.909678	0.908684	0.914319	0.764793	0.795413	0.783873	0.396582	0.407094	0.394363	0.794011	0.807733	0.802831		30.5	0.593942	0.89721	0.910894	0.781359
31	25582	38236	37602	34181	20653	35131	9100		28427	41626	39155	34923	20883	36901	8678		27080	45890	37539	35586	20545	36253	9157		31	0.572968	0.600456	0.583868	0.900677	0.90861	0.868577	0.915492	0.91517	0.924284	0.773771	0.805852	0.790483	0.385601	0.409578	0.387189	0.780282	0.804143	0.802298		31	0.585764	0.892621	0.918315	0.790035
31.5	25217	38646	37758	34258	20690	35594	8945		28324	41131	39074	34780	20485	36497	8795		27263	45841	36741	35539	20163	35988	9232		31.5	0.565668	0.593767	0.587386	0.918143	0.891732	0.865645	0.925481	0.909225	0.895854	0.780928	0.797869	0.786834	0.39201	0.392295	0.371651	0.798807	0.789298	0.79223		31.5	0.582274	0.89184	0.910187	0.788544
32	25202	38847	37679	34006	20348	34921	8986		28388	41212	38844	34632	20339	36452	8819		26907	45198	36704	35105	20348	36234	9202		32	0.563721	0.594983	0.576766	0.923089	0.893304	0.85115	0.921627	0.901598	0.895626	0.771889	0.792588	0.77475	0.379226	0.38659	0.378961	0.777405	0.787332	0.800403		32	0.57849	0.889181	0.906283	0.779742
32.5	25112	38543	37537	34032	20499	35601	9174		28154	41566	38757	34378	20117	36613	8811		26754	45448	37187	35299	20166	35821	9084		32.5	0.554057	0.588112	0.575626	0.90788	0.903287	0.859852	0.911027	0.899225	0.915198	0.766891	0.785034	0.784082	0.377991	0.379409	0.376785	0.792153	0.792147	0.791668		32.5	0.572598	0.89034	0.908484	0.778669
33	24827	38765	37572	33927	19849	35046	9090		28235	41424	38776	34471	20147	36743	8883		26872	45728	36778	34926	19792	35830	9203		33	0.547069	0.588386	0.575594	0.917339	0.897386	0.863659	0.914849	0.897634	0.898004	0.766243	0.785679	0.769367	0.3591	0.377999	0.360023	0.778034	0.7938	0.788411		33	0.57035	0.892795	0.903496	0.773763
33.5	24844	38769	37638	33801	20061	35045	8925		27834	41631	39001	34873	20278	36660	8627		26674	45833	37372	34770	20095	35669	9086		33.5	0.553396	0.583977	0.572955	0.922563	0.910154	0.868908	0.922269	0.912077	0.921158	0.767446	0.805883	0.7682	0.371683	0.390986	0.374303	0.78295	0.798729	0.787108		33.5	0.570109	0.900542	0.918501	0.78051
34	24812	38596	37437	33781	19946	34801	9102		27665	41499	38811	34418	19950	36393	8706		26693	45535	37001	35062	19712	35818	9122		34	0.546131	0.576437	0.572401	0.911744	0.904335	0.861011	0.910128	0.904	0.907904	0.761369	0.789487	0.775857	0.361937	0.377328	0.360057	0.770331	0.788871	0.790454		34	0.56499	0.892363	0.907344	0.775571
34.5	24649	38222	37398	33752	19958	34823	9128		27784	41690	38741	34223	19858	36702	8833		26255	45402	37323	35016	19725	35755	9244		34.5	0.539561	0.576193	0.554158	0.899379	0.9061	0.854981	0.90804	0.898084	0.914417	0.759672	0.7796	0.770832	0.36147	0.369979	0.356351	0.770211	0.794056	0.784976		34.5	0.556637	0.88682	0.906847	0.770034
35	24403	38243	37223	33486	19806	35111	9208		27562	41465	39032	34245	19811	36298	8711		26275	45447	36738	34703	19609	35472	9040		35	0.528228	0.573153	0.561456	0.897555	0.90326	0.860869	0.899849	0.910486	0.902009	0.748997	0.784021	0.767572	0.353727	0.372496	0.359343	0.776446	0.786022	0.782637		35	0.554279	0.887228	0.904115	0.766863
35.5	24259	38494	37951	34033	19667	35065	9054		27709	40993	38662	34394	19602	36367	8879		26458	45379	37145	34778	19425	35617	9209		35.5	0.528575	0.572514	0.561912	0.910074	0.88561	0.855265	0.928179	0.894331	0.90976	0.770624	0.783438	0.76476	0.354227	0.359844	0.347341	0.779683	0.783201	0.781926		35.5	0.554334	0.88365	0.910757	0.772941
36	24239	38311	37282	33530	19780	34788	9165		27243	41093	38709	34014	19410	36656	8692		26394	45469	37023	34274	19498	35443	9297		36	0.524021	0.564032	0.55696	0.900986	0.893525	0.855312	0.903125	0.901357	0.902921	0.751681	0.777512	0.747054	0.354294	0.359676	0.346831	0.768053	0.796763	0.774169		36	0.548338	0.883274	0.902468	0.758749
36.5	24373	38293	37157	33210	19578	34775	9054		27367	41003	38806	33596	19729	35940	8694		25903	45119	36723	34580	19162	35618	9070		36.5	0.532538	0.567741	0.54836	0.903861	0.890988	0.852404	0.902676	0.90421	0.900544	0.745234	0.764616	0.762996	0.351257	0.370314	0.343125	0.77099	0.776306	0.786072		36.5	0.549546	0.882417	0.902476	0.757615
37	24101	38235	37533	33209	19497	34777	9192		27274	41024	38839	33978	19408	35995	8871		25878	45516	36876	34649	19129	35384	9270		37	0.518285	0.559532	0.54103	0.897802	0.886686	0.857062	0.91032	0.899886	0.899013	0.740945	0.77091	0.759078	0.343947	0.353602	0.335203	0.766913	0.77283	0.773221		37	0.539616	0.880517	0.903073	0.756978
37.5	24210	38578	37150	33730	19448	34575	9058		27159	41377	39041	33798	19523	35926	8747		25905	44908	36525	34169	19388	35325	9051		37.5	0.526733	0.559805	0.549044	0.912548	0.89984	0.847864	0.902322	0.909675	0.894715	0.761153	0.769191	0.751271	0.346784	0.361623	0.351455	0.764875	0.774397	0.777959		37.5	0.545194	0.88675	0.902237	0.760538
38	23955	38324	37591	33240	19204	34689	9078		26740	40849	39007	33977	19252	35954	8695		25893	45193	36768	33854	18974	35362	9303		38	0.517173	0.548647	0.540444	0.904077	0.886713	0.848644	0.915845	0.910216	0.894421	0.745419	0.776283	0.734312	0.337973	0.354274	0.328811	0.767693	0.776676	0.771593		38	0.535421	0.879812	0.906827	0.752005
38.5	23655	37808	37110	33226	19319	34860	9058		26929	41228	38912	33340	19126	36228	8613		25567	45088	36746	33792	18872	35283	9235		38.5	0.507439	0.556887	0.532039	0.888745	0.899426	0.847769	0.901037	0.909825	0.895919	0.745604	0.759242	0.734492	0.342479	0.352797	0.327655	0.773418	0.786819	0.771267		38.5	0.532122	0.878647	0.902261	0.746446
39	23848	38288	37276	32984	19138	34558	9080		27109	41026	38754	33482	18979	35817	8639		25563	44674	36768	34083	18817	35351	9004		39	0.513384	0.561569	0.539434	0.902903	0.893139	0.843442	0.905663	0.9043	0.904159	0.737459	0.762804	0.750105	0.335703	0.346992	0.333639	0.763706	0.774368	0.78012		39	0.538129	0.879828	0.904707	0.750123
39.5	23575	38373	37004	33026	18992	34616	8858		26438	40879	38903	33606	18886	35974	8821		25590	45171	36740	34136	18569	35001	9125		39.5	0.511611	0.535634	0.536372	0.912393	0.884066	0.852333	0.904057	0.903309	0.899306	0.745604	0.761023	0.748071	0.33824	0.337763	0.321093	0.772099	0.773656	0.766174		39.5	0.527872	0.882931	0.902224	0.751566
40	23470	38127	36995	33181	18672	34157	9199		26733	40552	38196	33395	18808	35511	8746		25357	45732	36627	33723	18761	34941	9223		40	0.496107	0.546884	0.525589	0.894247	0.877117	0.863281	0.892815	0.884331	0.892435	0.739865	0.756847	0.732787	0.316178	0.337662	0.324289	0.748119	0.762601	0.761496		40	0.52286	0.878215	0.88986	0.743167
40.5	23532	37912	37154	33125	18749	34352	9029		26403	41082	38483	33203	18861	35826	8715		25125	45206	36346	33444	18564	35073	9250		40.5	0.504172	0.537793	0.517152	0.892856	0.892587	0.850205	0.903382	0.89388	0.882405	0.743382	0.751904	0.723635	0.324422	0.340481	0.316673	0.75906	0.772459	0.764605		40.5	0.519705	0.878549	0.893222	0.73964
41	23122	38152	36968	32817	18774	34343	9156		26437	41129	38330	33246	18501	35388	8827		24986	45091	36451	33667	18631	35249	9026		41	0.485504	0.535421	0.519921	0.896349	0.890795	0.852782	0.893329	0.885923	0.893119	0.729962	0.749785	0.737004	0.321017	0.324642	0.326567	0.754983	0.756788	0.776449		41	0.513615	0.879975	0.89079	0.738917
41.5	23234	38629	37111	32761	18597	34512	9007		26305	41156	38709	33070	18398	35284	8793		25086	44990	36705	33751	18332	35146	9078		41.5	0.494577	0.532441	0.521484	0.915701	0.892477	0.849164	0.902708	0.898324	0.899697	0.732831	0.745425	0.737961	0.320083	0.322326	0.314633	0.764515	0.754794	0.771859		41.5	0.516168	0.885781	0.900243	0.738739
42	23314	38408	37024	32739	18781	34080	9044		26034	40546	38591	33146	18351	35450	8844		25282	44464	37029	33435	18474	34811	9154		42	0.496072	0.522651	0.525393	0.907725	0.874249	0.834929	0.898725	0.89325	0.907773	0.731011	0.746193	0.726237	0.324989	0.319038	0.316877	0.750457	0.75807	0.75969		42	0.514705	0.872301	0.899916	0.73448
42.5	23118	38468	36782	32737	18633	34350	9132		26297	40606	38684	32909	18330	35668	8850		24718	44815	36551	33400	18194	34503	9200		42.5	0.486199	0.530465	0.505522	0.90686	0.875738	0.842141	0.888125	0.895862	0.890709	0.728235	0.738731	0.723814	0.317112	0.318131	0.305794	0.755913	0.764111	0.749208		42.5	0.507395	0.874913	0.891565	0.73026
43	23044	38391	36673	32638	18421	34384	9089		25872	40983	38612	33118	18521	35291	8675		24880	44379	36570	33490	18276	34563	9200		43	0.485121	0.522864	0.510799	0.905809	0.89096	0.831832	0.886005	0.898955	0.891328	0.726507	0.750522	0.726506	0.311472	0.330414	0.308582	0.758221	0.758355	0.750985		43	0.506262	0.8762	0.892096	0.734512
43.5	22905	38087	37060	32499	18398	34310	9024		25796	40753	38228	32952	18187	35240	8799		24741	44955	36635	33290	17862	34823	9158		43.5	0.482549	0.516783	0.507639	0.89842	0.881198	0.846445	0.900524	0.883701	0.894812	0.724224	0.741618	0.72178	0.312873	0.315044	0.295934	0.757951	0.753369	0.759927		43.5	0.502324	0.875354	0.893012	0.729207
44	22821	38083	37058	32507	18111	34093	8935		25633	40621	38492	32929	18300	35605	8718		24845	44480	36467	33133	18055	34895	9190		44	0.482723	0.51429	0.509985	0.901048	0.879792	0.834457	0.903318	0.89406	0.888299	0.727217	0.743398	0.716127	0.306265	0.321554	0.301408	0.754114	0.766077	0.761111		44	0.502332	0.871765	0.895226	0.728914
44.5	22846	37831	36979	32333	18102	34234	9145		25584	41042	38532	32667	18056	35124	8729		24620	44431	36427	33265	18026	34840	8976		44.5	0.476291	0.512466	0.509626	0.886766	0.891098	0.838358	0.894035	0.894931	0.893966	0.71537	0.735016	0.726476	0.298955	0.312997	0.307698	0.752046	0.752059	0.765819		44.5	0.499461	0.872074	0.894311	0.725621
45	22708	37974	36928	32331	18313	34073	8980		25644	40693	38628	32972	17909	35263	8613		24424	44516	36351	33613	17942	34730	9062		45	0.47723	0.517817	0.50044	0.896287	0.884673	0.838334	0.897697	0.901297	0.88869	0.720399	0.747943	0.734312	0.311505	0.311957	0.301918	0.752166	0.759324	0.760015		45	0.498496	0.873098	0.895895	0.734218
45.5	22678	38302	36923	32261	18297	33897	9078		25637	40388	38198	32612	18031	35196	8661		24464	44584	36214	33140	17934	34736	9197		45.5	0.47278	0.516145	0.497345	0.903397	0.874938	0.83675	0.894389	0.886944	0.879832	0.715216	0.735415	0.716127	0.3077	0.31444	0.297056	0.743953	0.756048	0.756196		45.5	0.495423	0.871695	0.887055	0.722253
46	22885	37973	37047	32200	18376	33916	9186		25091	40737	38408	33053	17925	35108	8694		24246	44562	36489	33056	17645	34531	9223		46	0.476222	0.498541	0.489396	0.889888	0.883652	0.835615	0.894903	0.892259	0.887941	0.710002	0.747943	0.712837	0.306732	0.309775	0.286346	0.741285	0.7526	0.749356		46	0.488053	0.869719	0.891701	0.723594
46.5	22392	37487	36695	32219	17926	33892	9188		25367	40513	38765	32882	17752	35100	8649		24055	44639	36461	32812	17656	34285	9110		46.5	0.459014	0.5083	0.486855	0.874803	0.878716	0.840108	0.883532	0.90433	0.890709	0.710526	0.744074	0.708919	0.291646	0.30548	0.290562	0.740505	0.753654	0.745418		46.5	0.484723	0.864542	0.892857	0.721173
47	22294	37846	36833	32026	17966	34024	9035		25242	40450	38334	32675	17646	34945	8657		24204	44735	36194	32748	17680	34483	9185		47	0.460926	0.504257	0.489266	0.89063	0.876758	0.840604	0.892879	0.891148	0.879571	0.709292	0.737472	0.704762	0.298088	0.301654	0.288828	0.749048	0.74901	0.74906		47	0.484816	0.869331	0.887866	0.717175
47.5	22095	38005	36481	32016	17878	33683	8970		25062	40781	38186	32278	17591	35115	8906		23875	44561	36931	32532	17446	34542	9044		47.5	0.456268	0.491213	0.483142	0.897555	0.879019	0.839824	0.88366	0.879226	0.908164	0.710989	0.717637	0.702518	0.29732	0.291453	0.285666	0.740775	0.746759	0.754982		47.5	0.476874	0.872133	0.89035	0.710381
48	22350	37706	36736	31877	17776	33801	9128		25123	40323	38285	32125	17681	35299	8866		23804	43916	36672	32446	17576	34188	9035		48	0.45964	0.494284	0.481122	0.883428	0.867492	0.824785	0.886776	0.8834	0.900023	0.701826	0.714167	0.700215	0.288642	0.295815	0.290392	0.739576	0.753141	0.744767		48	0.478349	0.858568	0.890066	0.705403
48.5	21953	37600	36635	31898	17689	33685	9033		24876	40272	38321	32302	17557	34871	8677		23943	44138	36057	32217	17305	34454	9243		48.5	0.449141	0.492521	0.478874	0.883088	0.871298	0.825116	0.886583	0.890157	0.873221	0.705405	0.725405	0.687145	0.288909	0.297997	0.274106	0.738947	0.746332	0.746484		48.5	0.473512	0.859834	0.88332	0.705985
49	22174	37846	36720	31604	17738	33596	9100		24944	40506	38462	32397	17544	34767	8745		23764	45120	36071	32496	17454	34271	9082		49	0.454495	0.492521	0.478288	0.888621	0.875876	0.852143	0.887162	0.892349	0.87892	0.694268	0.726234	0.700305	0.288308	0.295278	0.284646	0.734271	0.741431	0.745832		49	0.475101	0.872213	0.886143	0.706936
49.5	21994	37708	36744	31557	17529	33600	9088		24848	40329	38450	32025	17443	34672	8811		23655	44141	35987	32766	17217	34330	9096		49.5	0.448655	0.487595	0.474281	0.884726	0.869174	0.828663	0.888318	0.890007	0.875729	0.693188	0.712786	0.707962	0.281733	0.289674	0.276112	0.73475	0.736844	0.747165		49.5	0.470177	0.860855	0.884684	0.704645
50	21709	38084	36794	31818	17541	33699	9062		25016	40456	38040	31925	17268	34871	8683		23359	44255	36102	32340	17333	34326	9064		50	0.439651	0.496595	0.465681	0.897153	0.876206	0.832116	0.890759	0.881539	0.880516	0.702042	0.713645	0.696178	0.283001	0.288097	0.281144	0.738497	0.746161	0.747994		50	0.467309	0.868492	0.884271	0.703955
50.5	21863	37446	36752	31544	17447	33529	8977		24802	40441	38405	32179	17244	34593	8776		23325	44209	36099	32598	17279	34333	9221		50.5	0.447959	0.487261	0.459459	0.880058	0.873228	0.827316	0.89214	0.889706	0.875305	0.696212	0.718589	0.699198	0.282701	0.284171	0.27397	0.735949	0.73559	0.743553		50.5	0.464893	0.860201	0.885717	0.704666
51	21870	37875	36810	31581	17316	33550	8856		24463	40297	38284	31911	17322	34385	8713		23486	44323	36107	32674	17414	34173	9077		51	0.452409	0.478869	0.469394	0.89706	0.870994	0.833416	0.89789	0.887965	0.880255	0.701086	0.712294	0.705779	0.282367	0.288902	0.283456	0.740206	0.731459	0.743079		51	0.466891	0.867157	0.888703	0.706386
51.5	21558	37880	36992	31363	17533	33543	9005		24499	40468	38378	31692	17114	34906	8667		23090	44413	35786	32366	17077	34115	9088		51.5	0.436383	0.481362	0.456136	0.892609	0.876979	0.835284	0.89895	0.892169	0.869443	0.689764	0.706982	0.696237	0.284637	0.283466	0.271624	0.73553	0.747614	0.741036		51.5	0.45796	0.86829	0.886854	0.697661
52	21637	37699	36569	31337	17526	33373	9033		24381	39716	38097	31785	17237	34646	8577		23159	44072	36068	32117	17001	34123	9199		52	0.438156	0.480511	0.454768	0.886148	0.858723	0.824596	0.884463	0.886433	0.875012	0.688098	0.712601	0.68547	0.283469	0.290614	0.265266	0.729594	0.74277	0.737986		52	0.457812	0.856489	0.88197	0.69539
52.5	21624	37748	36578	31035	17520	33327	9063		24257	39940	37910	31837	17057	34605	8890		22936	44015	36101	32063	17032	34020	8970		52.5	0.436661	0.467224	0.454963	0.886735	0.856268	0.828663	0.883789	0.871419	0.883544	0.677855	0.704587	0.690704	0.282267	0.27407	0.274106	0.727316	0.732684	0.741717		52.5	0.452949	0.857222	0.879584	0.691049
53	21432	37835	36114	31321	17232	33118	9086		24082	40186	37907	31662	16974	34655	8738		22931	44330	35956	32038	17015	34102	9174		53	0.429187	0.466525	0.448155	0.888714	0.867244	0.831288	0.868146	0.875893	0.872179	0.685969	0.703881	0.683855	0.271887	0.276385	0.266592	0.720362	0.738439	0.738104		53	0.447956	0.862415	0.872073	0.691235
53.5	21352	37452	36350	31383	17217	33284	8968		24168	40478	37837	31653	17191	34494	8750		22982	44243	36009	31935	16784	33683	9072		53.5	0.430508	0.468775	0.453139	0.880522	0.874966	0.831643	0.879517	0.873431	0.877227	0.691522	0.703236	0.683825	0.275325	0.283265	0.262206	0.728875	0.73351	0.728718		53.5	0.450807	0.862377	0.876725	0.692861
54	21397	37953	36421	31297	17065	33067	9028		24163	39960	38042	31903	17005	34697	8681		22884	44196	36204	31823	16830	33915	8986		54	0.429987	0.470721	0.452748	0.894154	0.862583	0.832565	0.87987	0.881659	0.886378	0.687018	0.713031	0.683047	0.268249	0.279338	0.266694	0.720572	0.74126	0.738134		54	0.451152	0.863101	0.882636	0.694365
54.5	21337	37562	36435	31251	17304	33059	8979		24125	39920	38358	31565	16726	34197	8745		22771	44122	35886	31883	16912	33916	8957		54.5	0.429604	0.467619	0.450011	0.883582	0.859715	0.831501	0.881894	0.889226	0.876966	0.687111	0.700688	0.685709	0.277861	0.267828	0.270468	0.721801	0.72519	0.739022		54.5	0.449078	0.858266	0.882695	0.691169
55	21325	37909	36769	30927	16969	33451	8875		24032	40123	38092	31713	17038	34753	8715		22783	44134	35959	31782	16628	33793	9039		55	0.432803	0.465704	0.447731	0.897524	0.866141	0.829846	0.895962	0.882139	0.876673	0.680323	0.706153	0.680236	0.270151	0.279305	0.258024	0.736669	0.741887	0.732952		55	0.448746	0.864503	0.884925	0.688904
55.5	21243	37456	36203	31138	16867	33152	9069		23877	39936	37843	31733	16865	34581	8599		22951	43795	35839	31694	16581	34125	9162		55.5	0.423208	0.464518	0.449197	0.877523	0.864183	0.818921	0.871551	0.878145	0.86876	0.680848	0.710329	0.673925	0.260272	0.277392	0.252244	0.721891	0.740291	0.739141		55.5	0.445641	0.853542	0.872819	0.688367
56	21491	37593	36467	31042	17018	33226	9137		23845	39785	37824	31308	16717	34463	8583		22662	43859	35938	31819	16514	33930	9229		56	0.429465	0.464032	0.4376	0.879656	0.86046	0.81885	0.877847	0.878055	0.869802	0.675788	0.697771	0.67566	0.263042	0.272962	0.247688	0.722071	0.737385	0.731383		56	0.443699	0.852989	0.875235	0.683073
56.5	21247	37703	36050	31042	16980	33376	9091		23668	39888	37966	31836	16576	34177	8512		22678	43736	35799	31864	16641	33868	9033		56.5	0.422582	0.460809	0.444506	0.884479	0.865258	0.820576	0.86593	0.884451	0.871658	0.677207	0.716163	0.682868	0.263309	0.270613	0.25867	0.727946	0.731259	0.735351		56.5	0.442632	0.856771	0.874013	0.692079
57	21033	37656	36530	30799	17051	33114	9016		23758	39982	38166	31528	16721	34400	8875		22526	43986	35796	31609	16512	33751	9038		57	0.41775	0.452508	0.439391	0.885344	0.85784	0.82637	0.883757	0.879557	0.871397	0.672024	0.69556	0.675091	0.268182	0.263297	0.254114	0.72234	0.72727	0.731738		57	0.43655	0.856518	0.878237	0.680892
57.5	20864	37785	36116	30758	16842	33011	9100		23694	39878	37899	31303	16692	34453	8846		22424	43814	35509	31745	16622	33599	8998		57.5	0.408955	0.451444	0.437372	0.886735	0.855772	0.823248	0.867761	0.87241	0.863354	0.668168	0.689542	0.680355	0.258403	0.263297	0.259214	0.716735	0.729607	0.728422		57.5	0.43259	0.855252	0.867842	0.679355
58	21029	37593	36684	30678	16936	33017	9060		23493	39772	37453	31316	16631	34233	8828		22529	43471	35515	31486	16478	33831	9161		58	0.416081	0.44588	0.435482	0.882037	0.853345	0.811284	0.88729	0.859558	0.858241	0.666934	0.690494	0.667733	0.262875	0.261854	0.248776	0.718114	0.723851	0.730465		58	0.432481	0.848888	0.868363	0.675054
58.5	20850	37481	36532	30869	16901	33058	9033		23455	39646	37683	31362	16499	34319	8714		22313	43919	35814	31366	16441	33803	8961		58.5	0.410797	0.448191	0.434961	0.879409	0.853014	0.826606	0.883275	0.869888	0.874491	0.67366	0.695407	0.670126	0.262608	0.26125	0.254318	0.720152	0.72955	0.735558		58.5	0.431316	0.85301	0.875885	0.679731
59	20844	37503	36102	30711	16843	32904	9168		23241	39908	37713	31374	16563	33832	8603		22262	43408	35660	31345	16390	33718	9137		59	0.405896	0.445059	0.427566	0.875916	0.8633	0.810362	0.865127	0.874122	0.863744	0.66462	0.699183	0.664234	0.256166	0.267123	0.2466	0.711489	0.718836	0.72783		59	0.426174	0.849859	0.867664	0.676012
59.5	20592	37181	36047	30698	17270	32939	8984		23261	39932	37773	31339	16484	33879	8597		22045	43383	35407	30956	16271	33210	9022		59.5	0.403532	0.44585	0.424243	0.87165	0.864128	0.81249	0.869271	0.876104	0.85925	0.669896	0.698293	0.656039	0.27656	0.264673	0.246464	0.718054	0.720346	0.716193		59.5	0.424542	0.849422	0.868208	0.674742
																						WT	NO UN		NO ATP	R113A	A232E	A232E/E578Q
																					1	0.0201	0.0051		0.0047	0.0092	0.0318	0.0089
																					2	0.0158	0.0042		0.0048	0.0075	0.03	0.0083
																					3	0.0168	0.0062		0.0051	0.0086	0.0315	0.0062
																					NOMALIZATION
																					1	1	0.253731		0.233831	0.457711	1.58209	0.442786
																					2	1	0.265823		0.303797	0.474684	1.89873	0.525316
																					3	1	0.369048		0.303571	0.511905	1.875	0.369048
																					Mean	1	0.296201		0.2804	0.481433	1.78527	0.445717
																					SD	0	0.0633764		0.0403302	0.02772	0.176363	0.0781756
[truncated: 8 more columns]

## Sheet: FIGS5E
Time (min)	Replicate 1									RepliCate 2									RepliCate 3									Baseline subtraction and normalization
	Ca2+	Fe3+	Zn2+	Ni2+	Co2+	Cr2+	Cu2+	GnHCl		Ca2+	Fe3+	Zn2+	Ni2+	Co2+	Cr2+	Cu2+	GnHCl		Ca2+	Fe3+	Zn2+	Ni2+	Co2+	Cr2+	Cu2+	GnHCl		Ca2+	Ca2+	Ca2+	Fe3+	Fe3+	Fe3+	Zn2+	Zn2+	Zn2+	Ni2+	Ni2+	Ni2+	Co2+	Co2+	Co2+	Cr2+	Cr2+	Cr2+	Cu2+	Cu2+	Cu2+
0	594	525	486	539	565	471	431	61		589	563	455	570	546	453	428	64		572	561	479	537	506	495	441	69		1	1	1	1	1	1	1	1	1	1	1	1	1	1	1	1	1	1	1	1	1
0.5	579	521	487	533	565	463	430	63		583	558	450	563	543	446	421	61		572	550	474	538	505	496	434	71		0.968105	0.994286	0.996024	0.987069	0.995992	0.973577	0.997647	0.994885	0.982927	0.983264	0.992095	0.997863	0.996032	1	0.993135	0.97561	0.989717	0.997653	0.991892	0.989011	0.975806
1	584	520	481	527	557	457	428	61		578	553	446	553	537	444	420	64		564	543	470	537	498	484	423	70		0.981238	0.979048	0.982107	0.989224	0.97996	0.961382	0.988235	0.976982	0.97561	0.974895	0.966403	0.997863	0.984127	0.981328	0.979405	0.965854	0.976864	0.971831	0.991892	0.978022	0.948925
1.5	569	509	479	526	549	457	426	64		573	548	449	558	536	444	419	62		551	537	473	527	490	487	431	69		0.947467	0.973333	0.95825	0.959052	0.973948	0.95122	0.976471	0.98977	0.985366	0.966527	0.980237	0.978632	0.962302	0.983402	0.963387	0.958537	0.982005	0.981221	0.978378	0.980769	0.973118
2	565	506	479	522	549	458	425	63		559	543	441	555	528	435	416	63		544	538	465	528	484	481	433	70		0.941839	0.944762	0.942346	0.954741	0.961924	0.95122	0.978824	0.966752	0.963415	0.960251	0.972332	0.978632	0.964286	0.96473	0.947368	0.963415	0.956298	0.964789	0.978378	0.96978	0.975806
2.5	550	503	475	516	551	453	422	62		555	532	442	544	518	439	416	64		543	526	465	528	484	479	430	69		0.915572	0.935238	0.942346	0.950431	0.937876	0.928862	0.971765	0.966752	0.965854	0.949791	0.948617	0.980769	0.970238	0.941909	0.949657	0.953659	0.96401	0.962441	0.972973	0.967033	0.97043
3	546	497	472	516	541	449	421	62		551	525	440	551	522	443	411	65		533	523	461	523	478	478	426	67		0.908068	0.925714	0.926441	0.9375	0.921844	0.926829	0.964706	0.959079	0.960976	0.949791	0.960474	0.974359	0.950397	0.948133	0.940503	0.943902	0.971722	0.964789	0.97027	0.950549	0.965054
3.5	544	483	471	513	534	447	417	64		550	520	438	539	511	431	413	63		526	514	459	517	468	474	437	68		0.900563	0.927619	0.910537	0.903017	0.915832	0.906504	0.957647	0.959079	0.953659	0.939331	0.940711	0.959402	0.93254	0.929461	0.915332	0.934146	0.946015	0.953052	0.954054	0.961538	0.991935
4	536	480	466	509	533	449	422	63		541	512	434	538	505	424	412	64		523	503	455	515	467	474	438	69		0.88743	0.908571	0.902584	0.898707	0.897796	0.882114	0.948235	0.946292	0.941463	0.933054	0.936759	0.952991	0.93254	0.914938	0.910755	0.941463	0.92545	0.950704	0.97027	0.956044	0.991935
4.5	523	473	465	500	518	447	414	62		532	510	431	535	499	433	414	62		521	494	452	507	459	473	439	68		0.864916	0.895238	0.900596	0.885776	0.897796	0.865854	0.948235	0.943734	0.936585	0.916318	0.934783	0.938034	0.904762	0.906639	0.894737	0.939024	0.953728	0.950704	0.951351	0.967033	0.997312
5	524	471	460	498	513	442	418	62		523	502	425	529	497	430	410	62		511	492	448	508	457	467	430	68		0.866792	0.878095	0.880716	0.881466	0.881764	0.861789	0.936471	0.928389	0.926829	0.912134	0.922925	0.940171	0.894841	0.90249	0.89016	0.926829	0.946015	0.93662	0.962162	0.956044	0.973118
5.5	515	458	454	499	510	439	415	64		514	496	432	534	486	428	411	62		494	488	447	503	452	467	423	67		0.846154	0.860952	0.848907	0.849138	0.869739	0.855691	0.917647	0.946292	0.926829	0.910042	0.932806	0.931624	0.884921	0.879668	0.881007	0.914634	0.940874	0.938967	0.948649	0.958791	0.956989
6	506	455	452	494	509	441	417	61		513	488	425	527	488	425	407	62		493	480	443	501	445	462	413	68		0.834897	0.859048	0.84493	0.849138	0.853707	0.837398	0.92	0.928389	0.914634	0.905858	0.918972	0.925214	0.888889	0.883817	0.8627	0.926829	0.933162	0.924883	0.962162	0.947802	0.927419
6.5	501	450	456	493	503	437	410	64		504	484	426	520	481	423	410	63		481	475	438	501	443	456	429	70		0.819887	0.84	0.817097	0.831897	0.843687	0.823171	0.922353	0.928389	0.897561	0.89749	0.903162	0.92094	0.871032	0.86722	0.853547	0.909756	0.92545	0.906103	0.935135	0.953297	0.965054
7	491	446	449	489	489	431	417	64		487	478	422	521	470	419	410	60		480	471	445	496	433	457	431	68		0.801126	0.813333	0.819085	0.823276	0.837675	0.819106	0.905882	0.925831	0.919512	0.889121	0.911067	0.91453	0.843254	0.850622	0.83524	0.895122	0.922879	0.913146	0.954054	0.961538	0.975806
7.5	491	434	454	490	487	432	412	63		488	471	415	523	474	417	406	61		476	466	435	490	425	450	421	68		0.803002	0.813333	0.811133	0.799569	0.821643	0.808943	0.92	0.905371	0.895122	0.893305	0.913043	0.901709	0.84127	0.856846	0.816934	0.9	0.915167	0.896714	0.943243	0.947802	0.948925
8	478	437	446	484	484	427	417	63		487	469	419	512	467	416	409	62		467	454	433	487	425	454	414	69		0.778612	0.809524	0.791252	0.806034	0.815631	0.78252	0.901176	0.913043	0.887805	0.880753	0.889328	0.893162	0.835317	0.840249	0.814645	0.887805	0.910026	0.903756	0.956757	0.953297	0.927419
8.5	472	429	436	487	480	419	415	62		476	463	416	511	464	414	403	62		459	453	434	490	417	448	413	70		0.769231	0.788571	0.77336	0.790948	0.803607	0.778455	0.88	0.905371	0.887805	0.889121	0.887352	0.897436	0.829365	0.834025	0.79405	0.870732	0.904884	0.887324	0.954054	0.936813	0.922043
9	468	420	441	475	471	424	417	63		474	463	416	504	454	416	405	62		456	452	433	486	417	446	419	69		0.75985	0.784762	0.769384	0.769397	0.803607	0.778455	0.889412	0.905371	0.887805	0.861925	0.873518	0.891026	0.809524	0.813278	0.796339	0.880488	0.910026	0.884977	0.956757	0.942308	0.94086
9.5	462	419	441	472	464	427	413	63		465	450	408	506	453	415	409	63		450	435	427	482	414	445	412	69		0.748593	0.765714	0.757455	0.767241	0.775551	0.743902	0.889412	0.882353	0.873171	0.855649	0.875494	0.882479	0.795635	0.809129	0.789474	0.887805	0.904884	0.882629	0.945946	0.950549	0.922043
10	455	412	439	469	466	420	415	59		465	446	408	505	446	412	413	59		442	430	429	483	407	439	412	67		0.742964	0.773333	0.745527	0.760776	0.775551	0.737805	0.894118	0.892583	0.882927	0.857741	0.881423	0.888889	0.80754	0.802905	0.778032	0.880488	0.907455	0.873239	0.962162	0.972527	0.927419
10.5	443	406	433	463	456	424	410	63		455	437	410	501	441	410	404	64		439	428	419	475	399	439	413	71		0.712946	0.744762	0.73161	0.739224	0.747495	0.72561	0.870588	0.88491	0.84878	0.83682	0.863636	0.863248	0.779762	0.782158	0.750572	0.880488	0.88946	0.86385	0.937838	0.934066	0.919355
11	444	405	431	464	452	415	416	61		452	439	402	498	440	409	405	60		437	423	422	475	395	441	425	68		0.718574	0.746667	0.733598	0.741379	0.759519	0.721545	0.870588	0.87468	0.863415	0.843096	0.865613	0.869658	0.775794	0.788382	0.748284	0.863415	0.897172	0.875587	0.959459	0.947802	0.959677
11.5	438	397	430	464	456	418	418	62		445	434	404	497	432	404	405	62		430	419	418	471	391	442	420	70		0.705441	0.729524	0.715706	0.721983	0.745491	0.70935	0.865882	0.87468	0.84878	0.841004	0.859684	0.856838	0.781746	0.767635	0.734554	0.868293	0.879177	0.873239	0.962162	0.942308	0.94086
12	437	394	425	462	440	413	415	63		435	424	402	490	426	406	405	61		421	412	416	468	391	435	412	69		0.701689	0.712381	0.699801	0.713362	0.727455	0.697154	0.851765	0.872123	0.846341	0.834728	0.847826	0.852564	0.748016	0.757261	0.736842	0.853659	0.886889	0.859155	0.951351	0.945055	0.922043
12.5	432	386	427	452	436	413	415	62		430	418	400	490	424	401	404	61		414	412	415	461	388	431	421	69		0.694184	0.702857	0.685885	0.698276	0.715431	0.697154	0.858824	0.867008	0.843902	0.8159	0.847826	0.837607	0.742063	0.753112	0.729977	0.856098	0.874036	0.849765	0.954054	0.942308	0.946237
13	424	384	422	450	433	410	414	64		428	418	396	488	420	399	412	62		408	404	417	464	381	434	417	69		0.675422	0.697143	0.673956	0.689655	0.713427	0.680894	0.842353	0.85422	0.84878	0.807531	0.841897	0.844017	0.732143	0.742739	0.713959	0.843902	0.866324	0.856808	0.945946	0.961538	0.935484
13.5	424	381	418	447	428	406	412	63		422	414	394	486	412	394	408	61		404	398	411	460	381	427	409	70		0.677298	0.687619	0.664016	0.685345	0.707415	0.666667	0.835294	0.851662	0.831707	0.803347	0.839921	0.833333	0.724206	0.728216	0.71167	0.836585	0.856041	0.838028	0.943243	0.953297	0.91129
14	414	378	420	444	419	403	412	62		419	409	399	486	407	394	400	63		408	400	406	454	370	428	423	71		0.660413	0.678095	0.66998	0.681034	0.693387	0.668699	0.842353	0.859335	0.817073	0.799163	0.835968	0.818376	0.708333	0.713693	0.684211	0.831707	0.8509	0.838028	0.945946	0.925824	0.946237
14.5	406	371	413	451	415	406	409	62		414	410	390	477	407	391	407	62		397	386	404	451	369	427	423	67		0.645403	0.670476	0.656064	0.665948	0.697395	0.648374	0.825882	0.838875	0.821951	0.813808	0.820158	0.820513	0.700397	0.715768	0.691076	0.839024	0.845758	0.84507	0.937838	0.947802	0.956989
15	407	367	416	444	413	403	414	64		410	398	387	478	406	392	409	61		393	385	405	446	364	419	410	68		0.643527	0.664762	0.646123	0.653017	0.675351	0.644309	0.828235	0.83376	0.821951	0.794979	0.824111	0.807692	0.69246	0.715768	0.677346	0.826829	0.8509	0.823944	0.945946	0.956044	0.919355
15.5	403	365	413	437	414	399	412	63		402	391	391	472	396	387	410	62		392	387	402	443	360	423	420	70		0.637899	0.647619	0.640159	0.650862	0.659319	0.644309	0.823529	0.841432	0.809756	0.782427	0.810277	0.797009	0.696429	0.692946	0.663616	0.819512	0.835476	0.828638	0.943243	0.956044	0.94086
16	394	358	404	434	414	400	413	62		405	392	378	464	400	392	407	62		387	375	402	450	359	419	407	70		0.622889	0.653333	0.630219	0.637931	0.661323	0.619919	0.804706	0.808184	0.809756	0.778243	0.794466	0.811966	0.698413	0.701245	0.661327	0.82439	0.848329	0.819249	0.948649	0.947802	0.905914
16.5	393	356	409	432	406	400	413	60		397	385	385	466	396	385	404	60		383	373	399	443	356	421	418	66		0.624765	0.641905	0.630219	0.637931	0.651303	0.623984	0.821176	0.831202	0.812195	0.778243	0.802372	0.805556	0.686508	0.697095	0.663616	0.829268	0.835476	0.833333	0.954054	0.945055	0.946237
17	390	358	404	433	397	399	411	62		392	385	381	461	387	383	399	60		376	372	391	435	358	418	427	70		0.615385	0.632381	0.60835	0.637931	0.651303	0.613821	0.804706	0.820972	0.782927	0.776151	0.79249	0.779915	0.664683	0.678423	0.659039	0.821951	0.830334	0.816901	0.943243	0.931319	0.959677
17.5	387	353	405	432	398	398	412	63		386	377	380	459	384	385	405	63		375	364	396	434	348	412	420	69		0.60788	0.615238	0.60835	0.625	0.629259	0.599593	0.804706	0.810742	0.797561	0.771967	0.782609	0.779915	0.664683	0.665975	0.638444	0.817073	0.827763	0.805164	0.943243	0.93956	0.943548
18	382	343	406	432	391	391	411	63		384	377	384	459	378	378	404	61		371	360	394	430	347	412	420	67		0.598499	0.615238	0.604374	0.603448	0.633267	0.595528	0.807059	0.826087	0.797561	0.771967	0.786561	0.775641	0.650794	0.657676	0.640732	0.8	0.81491	0.809859	0.940541	0.942308	0.948925
18.5	379	340	399	424	391	389	412	63		380	369	376	451	375	381	401	60		375	359	387	429	345	413	411	69		0.592871	0.609524	0.60835	0.596983	0.619238	0.589431	0.790588	0.808184	0.77561	0.75523	0.772727	0.769231	0.650794	0.653527	0.631579	0.795122	0.825193	0.807512	0.943243	0.936813	0.919355
19	370	339	401	422	383	386	417	64		380	370	375	450	372	382	400	62		366	355	390	429	339	408	410	68		0.574109	0.605714	0.592445	0.592672	0.617234	0.583333	0.792941	0.800512	0.785366	0.748954	0.766798	0.771368	0.632937	0.643154	0.620137	0.785366	0.822622	0.798122	0.954054	0.928571	0.919355
19.5	371	336	398	416	383	383	407	62		376	367	377	447	365	381	398	61		363	354	387	421	339	404	419	69		0.579737	0.6	0.584493	0.590517	0.613226	0.579268	0.790588	0.808184	0.77561	0.740586	0.762846	0.752137	0.636905	0.630705	0.617849	0.782927	0.822622	0.786385	0.932432	0.925824	0.94086
20	368	330	397	416	378	388	414	62		371	359	372	444	364	376	403	61		358	347	381	420	333	410	424	68		0.574109	0.590476	0.576541	0.577586	0.597194	0.567073	0.788235	0.795396	0.763415	0.740586	0.756917	0.752137	0.626984	0.628631	0.606407	0.795122	0.809769	0.802817	0.951351	0.93956	0.956989
20.5	363	329	395	415	372	385	411	64		365	357	371	443	365	374	399	61		355	342	387	423	335	403	416	68		0.560976	0.579048	0.570577	0.571121	0.593186	0.556911	0.778824	0.792839	0.778049	0.73431	0.754941	0.758547	0.611111	0.630705	0.610984	0.782927	0.804627	0.786385	0.937838	0.928571	0.935484
21	354	323	389	416	371	383	412	62		366	355	369	435	362	370	400	62		349	342	379	418	328	399	404	68		0.547842	0.579048	0.558648	0.5625	0.587174	0.556911	0.769412	0.785166	0.758537	0.740586	0.737154	0.747863	0.613095	0.622407	0.594966	0.782927	0.791774	0.776995	0.945946	0.928571	0.903226
21.5	357	322	389	408	373	380	411	61		362	354	370	439	356	367	402	62		348	339	379	419	326	395	417	68		0.555347	0.571429	0.55666	0.5625	0.58517	0.550813	0.771765	0.787724	0.758537	0.725941	0.745059	0.75	0.619048	0.609959	0.590389	0.778049	0.784062	0.767606	0.945946	0.934066	0.938172
22	355	321	390	408	369	384	413	62		362	346	362	436	355	366	401	63		348	337	383	412	325	398	411	70		0.549719	0.569524	0.552684	0.55819	0.567134	0.542683	0.771765	0.764706	0.763415	0.723849	0.737154	0.730769	0.609127	0.605809	0.583524	0.785366	0.77892	0.769953	0.948649	0.928571	0.916667
22.5	348	316	389	405	366	376	405	61		356	344	367	431	350	364	400	61		335	332	376	411	317	401	408	67		0.538462	0.561905	0.532803	0.549569	0.567134	0.538618	0.771765	0.782609	0.753659	0.719665	0.731225	0.735043	0.605159	0.599585	0.572082	0.768293	0.77892	0.784038	0.92973	0.931319	0.916667
23	348	313	386	402	364	376	412	62		354	343	360	433	346	374	401	61		337	335	378	404	316	400	417	69		0.536585	0.558095	0.532803	0.540948	0.56513	0.54065	0.762353	0.764706	0.753659	0.711297	0.735178	0.715812	0.599206	0.591286	0.565217	0.765854	0.804627	0.776995	0.945946	0.934066	0.935484
23.5	344	310	383	397	353	376	407	62		352	339	360	426	347	366	396	60		338	324	371	400	316	395	406	68		0.529081	0.55619	0.536779	0.534483	0.559118	0.520325	0.755294	0.767263	0.739024	0.700837	0.72332	0.709402	0.577381	0.595436	0.567506	0.765854	0.786632	0.767606	0.932432	0.923077	0.908602
24	340	309	383	402	358	378	411	61		347	338	358	425	347	363	401	61		334	328	377	406	313	392	417	66		0.523452	0.544762	0.532803	0.534483	0.55511	0.53252	0.757647	0.759591	0.758537	0.713389	0.719368	0.726496	0.589286	0.593361	0.565217	0.773171	0.77635	0.765258	0.945946	0.934066	0.943548
24.5	334	309	375	391	352	374	414	62		343	337	359	425	341	361	400	61		332	321	367	399	309	390	404	70		0.510319	0.537143	0.520875	0.532328	0.553106	0.510163	0.736471	0.762148	0.72439	0.688285	0.719368	0.702991	0.575397	0.580913	0.546911	0.760976	0.771208	0.751174	0.951351	0.931319	0.897849
25	339	305	379	392	353	372	406	64		342	335	359	418	339	366	401	63		328	315	368	396	307	390	418	69		0.515947	0.531429	0.514911	0.519397	0.54509	0.5	0.741176	0.757033	0.729268	0.686192	0.701581	0.698718	0.573413	0.572614	0.544622	0.75122	0.77892	0.753521	0.924324	0.928571	0.938172
25.5	332	302	371	388	350	371	413	63		336	328	358	420	336	360	401	63		327	316	364	398	301	392	417	68		0.50469	0.52	0.514911	0.515086	0.531062	0.504065	0.724706	0.754476	0.721951	0.679916	0.705534	0.705128	0.569444	0.56639	0.533181	0.75122	0.763496	0.760563	0.945946	0.928571	0.938172
26	330	304	373	392	344	370	413	60		335	326	357	415	334	358	399	64		323	312	366	397	301	391	413	68		0.506567	0.51619	0.506958	0.525862	0.52505	0.495935	0.736471	0.749361	0.726829	0.694561	0.693676	0.702991	0.563492	0.560166	0.533181	0.756098	0.755784	0.758216	0.954054	0.92033	0.927419
26.5	328	301	378	389	347	372	407	62		333	323	355	414	329	357	398	62		320	310	365	396	301	385	414	68		0.499062	0.51619	0.500994	0.515086	0.523046	0.49187	0.743529	0.749361	0.72439	0.6841	0.695652	0.700855	0.565476	0.553942	0.533181	0.756098	0.758355	0.744131	0.932432	0.923077	0.930108
27	328	297	370	386	343	365	408	63		327	322	351	412	328	358	401	61		318	309	362	388	292	384	415	69		0.497186	0.506667	0.49503	0.50431	0.523046	0.487805	0.722353	0.741688	0.714634	0.675732	0.693676	0.681624	0.555556	0.553942	0.510297	0.736585	0.763496	0.739437	0.932432	0.934066	0.930108
27.5	326	293	374	388	337	374	411	62		327	322	351	407	327	356	396	63		316	305	362	391	295	381	414	69		0.49531	0.502857	0.491054	0.497845	0.519038	0.479675	0.734118	0.736573	0.714634	0.682008	0.679842	0.688034	0.545635	0.547718	0.517162	0.760976	0.753213	0.732394	0.943243	0.914835	0.927419
28	320	292	368	384	339	364	407	60		324	317	348	408	318	352	400	63		316	303	360	387	291	378	420	69		0.487805	0.497143	0.491054	0.5	0.509018	0.47561	0.724706	0.7289	0.709756	0.677824	0.681818	0.679487	0.553571	0.529046	0.508009	0.741463	0.742931	0.725352	0.937838	0.925824	0.943548
28.5	316	289	369	380	335	369	411	61		324	320	347	406	322	355	395	62		310	299	360	390	292	372	415	70		0.478424	0.499048	0.477137	0.491379	0.517034	0.465447	0.724706	0.7289	0.707317	0.667364	0.679842	0.683761	0.543651	0.539419	0.508009	0.75122	0.753213	0.70892	0.945946	0.914835	0.927419
29	314	289	365	381	338	364	408	63		321	315	341	406	321	359	396	61		305	299	357	379	285	376	413	68		0.470919	0.495238	0.471173	0.487069	0.509018	0.469512	0.710588	0.716113	0.704878	0.665272	0.681818	0.66453	0.545635	0.539419	0.496568	0.734146	0.766067	0.723005	0.932432	0.92033	0.927419
29.5	313	286	370	377	328	358	410	62		319	309	342	402	317	350	393	61		311	297	354	377	288	378	418	70		0.470919	0.491429	0.479125	0.482759	0.496994	0.461382	0.724706	0.71867	0.692683	0.658996	0.673913	0.655983	0.527778	0.53112	0.498856	0.721951	0.742931	0.723005	0.940541	0.912088	0.935484
30	309	290	365	377	332	361	410	62		318	307	342	401	316	350	399	63		301	291	355	377	285	374	411	70		0.463415	0.485714	0.459245	0.491379	0.488978	0.449187	0.712941	0.713555	0.695122	0.658996	0.667984	0.655983	0.535714	0.524896	0.491991	0.729268	0.737789	0.713615	0.940541	0.923077	0.916667
30.5	309	279	365	377	324	358	409	63		313	305	343	403	311	345	395	62		300	294	355	377	283	370	402	68		0.461538	0.478095	0.461233	0.465517	0.486974	0.45935	0.710588	0.71867	0.7	0.656904	0.673913	0.660256	0.517857	0.516598	0.491991	0.719512	0.727506	0.70892	0.935135	0.914835	0.897849
31	309	279	362	374	326	356	410	62		318	309	341	391	312	352	397	61		300	290	353	370	283	369	415	70		0.463415	0.489524	0.457256	0.467672	0.496994	0.447154	0.705882	0.716113	0.690244	0.65272	0.652174	0.641026	0.52381	0.520747	0.487414	0.717073	0.748072	0.701878	0.940541	0.923077	0.927419
31.5	304	280	359	373	322	354	407	62		311	300	342	391	307	344	392	61		299	291	349	376	280	374	415	68		0.454034	0.47619	0.459245	0.469828	0.478958	0.453252	0.698824	0.71867	0.685366	0.650628	0.652174	0.65812	0.515873	0.510373	0.485126	0.712195	0.727506	0.71831	0.932432	0.909341	0.932796
32	304	279	357	364	321	356	406	63		308	301	334	395	306	341	396	61		297	286	348	374	278	373	410	68		0.452158	0.470476	0.455268	0.465517	0.480962	0.443089	0.691765	0.69821	0.682927	0.629707	0.660079	0.653846	0.511905	0.508299	0.480549	0.714634	0.719794	0.715962	0.927027	0.92033	0.919355
32.5	302	275	359	368	318	358	407	61		303	294	340	390	300	347	390	62		292	287	347	374	274	372	401	68		0.452158	0.459048	0.445328	0.461207	0.46493	0.445122	0.701176	0.710997	0.680488	0.642259	0.648221	0.653846	0.509921	0.493776	0.471396	0.72439	0.732648	0.713615	0.935135	0.901099	0.895161
33	299	274	352	367	317	351	405	64		303	297	336	387	301	347	398	61		292	284	348	368	272	368	401	70		0.440901	0.460952	0.441352	0.452586	0.472946	0.434959	0.677647	0.703325	0.678049	0.633891	0.644269	0.636752	0.501984	0.497925	0.462243	0.7	0.735219	0.699531	0.921622	0.925824	0.889785
33.5	300	271	356	363	317	351	410	61		303	300	336	390	302	342	390	62		289	282	347	364	268	366	409	68		0.448405	0.459048	0.439364	0.452586	0.476954	0.434959	0.694118	0.700767	0.680488	0.631799	0.648221	0.632479	0.507937	0.497925	0.457666	0.707317	0.719794	0.699531	0.943243	0.901099	0.916667
34	297	271	351	357	310	347	406	64		302	293	335	383	303	338	393	60		285	282	336	364	272	364	408	68		0.437148	0.460952	0.431412	0.446121	0.466934	0.434959	0.675294	0.703325	0.653659	0.612971	0.63834	0.632479	0.488095	0.504149	0.466819	0.690244	0.714653	0.694836	0.924324	0.914835	0.913978
34.5	293	270	348	361	313	351	405	61		298	291	335	388	300	340	390	61		289	276	340	363	265	367	414	69		0.435272	0.451429	0.437376	0.450431	0.460922	0.420732	0.675294	0.700767	0.660976	0.627615	0.646245	0.628205	0.5	0.495851	0.448513	0.707317	0.717224	0.699531	0.92973	0.903846	0.927419
35	292	268	349	354	307	352	405	62		298	293	329	384	293	336	394	61		284	275	340	362	266	363	396	69		0.43152	0.451429	0.427435	0.443966	0.46493	0.418699	0.675294	0.685422	0.660976	0.610879	0.63834	0.626068	0.486111	0.481328	0.450801	0.707317	0.706941	0.690141	0.927027	0.914835	0.879032
35.5	288	264	344	355	307	345	406	62		293	288	330	381	292	334	390	63		281	276	340	358	267	361	408	67		0.424015	0.438095	0.425447	0.435345	0.450902	0.424797	0.663529	0.682864	0.665854	0.612971	0.628458	0.621795	0.486111	0.475104	0.457666	0.690244	0.696658	0.690141	0.92973	0.898352	0.916667
36	291	263	352	356	306	346	408	62		293	283	334	376	290	339	386	61		281	275	341	354	267	361	401	69		0.429644	0.441905	0.421471	0.43319	0.44489	0.418699	0.682353	0.69821	0.663415	0.615063	0.62253	0.608974	0.484127	0.475104	0.453089	0.692683	0.714653	0.685446	0.935135	0.892857	0.892473
36.5	288	258	344	355	305	350	402	64		288	284	329	374	293	333	392	63		284	271	339	355	265	360	413	66		0.420263	0.428571	0.4334	0.418103	0.442886	0.416667	0.658824	0.680307	0.665854	0.608787	0.614625	0.617521	0.478175	0.477178	0.455378	0.697561	0.694087	0.690141	0.913514	0.903846	0.932796
37	284	259	342	350	304	349	408	63		291	283	328	374	295	334	393	60		277	269	338	354	260	361	396	69		0.414634	0.44	0.413519	0.422414	0.446894	0.406504	0.656471	0.685422	0.656098	0.600418	0.620553	0.608974	0.478175	0.487552	0.437071	0.697561	0.70437	0.685446	0.932432	0.914835	0.879032
37.5	283	259	343	348	296	344	403	61		287	285	329	376	289	336	392	62		278	266	334	354	259	359	414	67		0.41651	0.428571	0.419483	0.426724	0.446894	0.404472	0.663529	0.682864	0.65122	0.600418	0.620553	0.613248	0.46627	0.470954	0.439359	0.690244	0.70437	0.685446	0.924324	0.906593	0.932796
38	284	261	339	349	301	343	407	62		285	277	324	375	284	333	390	60		278	271	336	344	258	358	400	69		0.41651	0.428571	0.415507	0.428879	0.43487	0.410569	0.651765	0.675192	0.65122	0.600418	0.62253	0.587607	0.474206	0.46473	0.432494	0.685366	0.701799	0.678404	0.932432	0.906593	0.889785
38.5	283	258	340	350	297	342	405	64		285	280	328	373	285	331	391	62		274	264	335	348	255	358	399	69		0.410882	0.424762	0.407555	0.418103	0.436874	0.396341	0.649412	0.680307	0.64878	0.598326	0.614625	0.596154	0.462302	0.462656	0.425629	0.678049	0.691517	0.678404	0.921622	0.903846	0.887097
39	280	257	340	352	294	342	407	63		285	278	320	370	286	334	392	63		275	263	332	347	258	360	407	70		0.407129	0.422857	0.407555	0.418103	0.430862	0.392276	0.651765	0.657289	0.639024	0.604603	0.606719	0.59188	0.458333	0.462656	0.430206	0.680488	0.696658	0.680751	0.92973	0.903846	0.905914
39.5	278	253	338	344	290	345	405	61		285	275	322	367	284	331	392	63		270	259	333	348	255	357	411	67		0.407129	0.422857	0.403579	0.413793	0.42485	0.390244	0.651765	0.662404	0.64878	0.59205	0.600791	0.600427	0.454365	0.458506	0.430206	0.692683	0.688946	0.680751	0.92973	0.903846	0.924731
40	274	254	339	344	291	337	400	61		276	275	323	365	278	333	392	61		273	257	329	344	252	357	397	70		0.399625	0.409524	0.403579	0.415948	0.428858	0.380081	0.654118	0.670077	0.631707	0.59205	0.600791	0.58547	0.456349	0.450207	0.416476	0.673171	0.699229	0.673709	0.916216	0.909341	0.879032
40.5	274	253	336	344	295	341	400	62		280	273	319	363	279	329	388	60		271	261	325	344	251	353	409	66		0.397749	0.419048	0.407555	0.411638	0.426854	0.396341	0.644706	0.662404	0.631707	0.589958	0.598814	0.594017	0.462302	0.454357	0.423341	0.680488	0.691517	0.673709	0.913514	0.901099	0.922043
41	274	253	336	340	291	342	408	64		278	272	320	360	274	330	384	62		268	258	327	345	251	352	403	71		0.393996	0.411429	0.39165	0.407328	0.420842	0.380081	0.64	0.659847	0.62439	0.577406	0.588933	0.58547	0.450397	0.439834	0.411899	0.678049	0.688946	0.659624	0.92973	0.884615	0.892473
41.5	273	251	334	338	285	336	404	61		272	272	315	363	274	324	386	60		265	257	327	339	252	353	405	67		0.397749	0.40381	0.393638	0.409483	0.42485	0.386179	0.642353	0.652174	0.634146	0.579498	0.598814	0.581197	0.444444	0.443983	0.423341	0.670732	0.678663	0.671362	0.927027	0.895604	0.908602
42	268	249	337	341	286	337	404	62		275	265	312	360	270	329	386	63		264	252	325	339	247	355	407	69		0.386492	0.40381	0.387674	0.403017	0.40481	0.371951	0.647059	0.636829	0.62439	0.583682	0.586957	0.576923	0.444444	0.429461	0.407323	0.670732	0.683805	0.671362	0.924324	0.887363	0.908602
42.5	267	246	333	339	284	337	405	63		277	267	312	354	273	326	385	61		266	254	323	334	251	352	398	70		0.382739	0.411429	0.389662	0.394397	0.412826	0.373984	0.635294	0.641944	0.617073	0.577406	0.579051	0.564103	0.438492	0.439834	0.414188	0.668293	0.681234	0.661972	0.924324	0.89011	0.88172
43	267	245	333	336	281	335	403	62		270	265	317	353	270	327	383	64		261	254	326	339	249	346	407	68		0.384615	0.392381	0.383698	0.394397	0.402806	0.378049	0.637647	0.647059	0.629268	0.573222	0.571146	0.57906	0.434524	0.427386	0.414188	0.665854	0.676093	0.652582	0.921622	0.876374	0.91129
43.5	263	242	328	330	280	336	402	61		271	265	315	358	273	321	382	61		262	253	325	331	246	345	397	67		0.378987	0.4	0.387674	0.390086	0.408818	0.378049	0.628235	0.649616	0.629268	0.562762	0.586957	0.564103	0.434524	0.439834	0.409611	0.670732	0.66838	0.652582	0.921622	0.881868	0.887097
44	267	241	329	332	282	337	403	62		272	265	314	352	266	326	385	62		260	251	324	330	240	349	403	68		0.384615	0.4	0.38171	0.385776	0.406814	0.371951	0.628235	0.644501	0.62439	0.564854	0.573123	0.559829	0.436508	0.423237	0.393593	0.670732	0.678663	0.659624	0.921622	0.887363	0.900538
44.5	264	242	327	332	280	331	401	63		269	260	310	351	265	327	386	60		258	249	320	330	243	340	401	66		0.377111	0.398095	0.38171	0.385776	0.400802	0.371951	0.621176	0.639386	0.619512	0.562762	0.575099	0.564103	0.430556	0.425311	0.405034	0.653659	0.686375	0.643192	0.913514	0.895604	0.900538
45	263	240	327	329	283	336	401	62		266	261	313	353	266	319	380	59		255	247	321	327	243	343	403	68		0.377111	0.394286	0.371769	0.383621	0.40481	0.363821	0.623529	0.649616	0.617073	0.558577	0.581028	0.553419	0.438492	0.429461	0.400458	0.668293	0.66838	0.64554	0.916216	0.881868	0.900538
45.5	262	239	331	328	278	334	403	61		266	257	309	348	262	322	385	60		255	242	318	323	241	344	403	68		0.377111	0.392381	0.371769	0.383621	0.39479	0.353659	0.635294	0.636829	0.609756	0.558577	0.56917	0.544872	0.430556	0.419087	0.395881	0.665854	0.673522	0.647887	0.924324	0.892857	0.900538
46	260	241	327	332	272	334	405	60		264	260	310	345	263	323	388	61		251	247	317	323	238	340	403	69		0.375235	0.386667	0.361829	0.390086	0.398798	0.361789	0.628235	0.636829	0.604878	0.569038	0.561265	0.542735	0.420635	0.419087	0.386728	0.668293	0.673522	0.63615	0.932432	0.898352	0.897849
46.5	262	237	322	325	270	334	398	63		263	257	310	341	257	318	385	61		251	247	316	324	236	342	406	68		0.373358	0.384762	0.363817	0.375	0.392786	0.363821	0.609412	0.636829	0.604878	0.548117	0.55336	0.547009	0.410714	0.406639	0.384439	0.660976	0.660668	0.643192	0.905405	0.89011	0.908602
47	259	237	323	329	274	326	396	63		260	253	304	344	260	317	382	61		248	245	316	326	238	340	393	65		0.36773	0.379048	0.363817	0.375	0.38477	0.365854	0.611765	0.621483	0.612195	0.556485	0.559289	0.557692	0.418651	0.412863	0.395881	0.641463	0.658098	0.64554	0.9	0.881868	0.88172
47.5	259	236	324	325	275	330	396	58		258	257	305	343	257	318	381	61		251	243	313	327	233	340	394	67		0.377111	0.375238	0.365805	0.383621	0.392786	0.357724	0.625882	0.624041	0.6	0.558577	0.557312	0.555556	0.430556	0.406639	0.379863	0.663415	0.660668	0.640845	0.913514	0.879121	0.879032
48	255	234	322	322	272	330	397	62		256	255	302	342	261	318	382	60		249	243	310	319	235	338	404	68		0.362101	0.373333	0.359841	0.37069	0.390782	0.355691	0.611765	0.618926	0.590244	0.543933	0.557312	0.536325	0.416667	0.417012	0.382151	0.653659	0.663239	0.633803	0.905405	0.884615	0.903226
48.5	257	232	318	318	263	324	399	61		261	253	301	346	257	316	376	59		248	240	315	321	233	337	401	68		0.36773	0.384762	0.357853	0.368534	0.388778	0.349593	0.604706	0.618926	0.602439	0.537657	0.567194	0.540598	0.400794	0.410788	0.377574	0.641463	0.660668	0.631455	0.913514	0.870879	0.895161
49	251	235	322	322	270	325	393	62		255	253	304	340	255	315	380	63		247	240	311	317	231	340	404	68		0.354597	0.365714	0.355865	0.372845	0.380762	0.349593	0.611765	0.616368	0.592683	0.543933	0.547431	0.532051	0.412698	0.39834	0.372998	0.641463	0.647815	0.638498	0.894595	0.870879	0.903226
49.5	254	230	323	320	266	326	401	60		257	250	300	338	254	318	382	61		247	237	313	316	232	336	399	69		0.363977	0.373333	0.353877	0.366379	0.378758	0.341463	0.618824	0.611253	0.595122	0.543933	0.547431	0.527778	0.40873	0.400415	0.372998	0.64878	0.660668	0.626761	0.921622	0.881868	0.887097
50	250	232	316	319	264	323	402	62		258	248	298	335	253	316	383	63		245	234	308	315	232	337	395	67		0.35272	0.371429	0.353877	0.366379	0.370741	0.339431	0.597647	0.601023	0.587805	0.537657	0.537549	0.529915	0.400794	0.394191	0.377574	0.636585	0.650386	0.633803	0.918919	0.879121	0.88172
50.5	249	231	319	320	265	325	397	60		255	248	299	337	250	315	380	63		243	236	307	314	230	337	397	66		0.354597	0.365714	0.351889	0.368534	0.370741	0.345528	0.609412	0.603581	0.587805	0.543933	0.541502	0.529915	0.406746	0.387967	0.375286	0.646341	0.647815	0.63615	0.910811	0.870879	0.889785
51	246	228	315	310	262	323	396	62		251	247	300	330	252	312	380	62		243	234	310	315	229	336	392	68		0.345216	0.36	0.347913	0.357759	0.370741	0.337398	0.595294	0.608696	0.590244	0.518828	0.529644	0.527778	0.396825	0.394191	0.368421	0.636585	0.642674	0.629108	0.902703	0.873626	0.870968
51.5	245	228	312	313	264	324	399	63		252	244	300	331	250	308	380	63		241	231	305	313	221	341	393	66		0.341463	0.36	0.347913	0.355603	0.362725	0.335366	0.585882	0.606138	0.582927	0.523013	0.529644	0.527778	0.39881	0.387967	0.354691	0.636585	0.62982	0.64554	0.908108	0.870879	0.879032
52	249	227	317	313	265	327	397	61		251	244	302	330	247	312	378	61		243	233	310	307	222	336	394	70		0.35272	0.361905	0.343936	0.357759	0.366733	0.331301	0.602353	0.616368	0.585366	0.527197	0.531621	0.50641	0.404762	0.385892	0.347826	0.64878	0.645244	0.624413	0.908108	0.870879	0.870968
52.5	245	231	313	313	259	322	396	62		249	245	300	328	250	311	377	62		239	228	307	309	226	335	389	68		0.34334	0.35619	0.33996	0.364224	0.366733	0.325203	0.590588	0.608696	0.582927	0.525105	0.525692	0.514957	0.390873	0.390041	0.361556	0.634146	0.640103	0.626761	0.902703	0.865385	0.862903
53	244	228	311	314	261	320	396	63		248	244	294	329	248	309	376	62		239	231	303	313	226	330	392	68		0.339587	0.354286	0.33996	0.355603	0.364729	0.331301	0.583529	0.59335	0.573171	0.525105	0.527668	0.523504	0.392857	0.385892	0.361556	0.626829	0.634961	0.615023	0.9	0.862637	0.870968
53.5	243	224	306	316	262	320	391	60		244	241	300	328	246	311	378	61		233	234	304	306	223	334	393	67		0.34334	0.348571	0.33002	0.353448	0.360721	0.339431	0.578824	0.611253	0.578049	0.535565	0.527668	0.510684	0.400794	0.383817	0.356979	0.634146	0.642674	0.626761	0.894595	0.870879	0.876344
54	243	222	304	309	260	321	399	62		246	243	298	327	245	311	376	61		237	226	303	303	222	329	398	69		0.339587	0.352381	0.333996	0.344828	0.364729	0.319106	0.569412	0.606138	0.570732	0.516736	0.525692	0.5	0.392857	0.381743	0.350114	0.631707	0.642674	0.610329	0.910811	0.865385	0.884409
54.5	239	222	312	304	258	321	393	63		247	240	291	326	249	311	374	61		236	226	306	306	225	334	392	68		0.330206	0.354286	0.333996	0.342672	0.358717	0.321138	0.585882	0.588235	0.580488	0.504184	0.523715	0.508547	0.386905	0.390041	0.359268	0.629268	0.642674	0.624413	0.891892	0.85989	0.870968
55	245	220	305	305	259	317	392	63		241	240	293	323	247	308	370	62		235	232	302	302	222	332	392	69		0.341463	0.340952	0.33002	0.338362	0.356713	0.331301	0.569412	0.590793	0.568293	0.506276	0.51581	0.497863	0.388889	0.383817	0.350114	0.619512	0.632391	0.617371	0.889189	0.846154	0.86828
55.5	241	223	307	307	254	315	395	60		243	240	296	324	242	306	377	62		234	225	296	303	220	329	395	67		0.339587	0.344762	0.332008	0.351293	0.356713	0.321138	0.581176	0.598465	0.558537	0.516736	0.517787	0.504274	0.384921	0.373444	0.350114	0.621951	0.627249	0.615023	0.905405	0.865385	0.88172
56	245	221	302	306	252	318	391	60		238	237	291	317	243	301	376	62		237	226	300	298	219	327	400	69		0.347092	0.335238	0.333996	0.346983	0.350701	0.319106	0.569412	0.585678	0.563415	0.514644	0.503953	0.489316	0.380952	0.375519	0.343249	0.629268	0.614396	0.605634	0.894595	0.862637	0.889785
56.5	242	220	303	306	254	316	398	62		242	238	291	320	241	306	371	63		231	225	295	301	220	328	398	70		0.337711	0.340952	0.32008	0.340517	0.350701	0.315041	0.567059	0.58312	0.54878	0.51046	0.507905	0.49359	0.380952	0.369295	0.343249	0.619512	0.624679	0.605634	0.908108	0.846154	0.88172
57	237	217	303	307	255	314	400	62		242	237	292	322	243	310	372	61		230	225	300	300	220	324	399	69		0.32833	0.344762	0.32008	0.334052	0.352705	0.317073	0.567059	0.590793	0.563415	0.512552	0.51581	0.49359	0.382937	0.377593	0.345538	0.614634	0.640103	0.598592	0.913514	0.854396	0.887097
57.5	232	219	304	306	253	320	391	63		241	232	291	319	241	304	369	62		230	219	296	297	222	323	392	66		0.317073	0.340952	0.326044	0.336207	0.340681	0.310976	0.567059	0.585678	0.560976	0.508368	0.507905	0.49359	0.376984	0.371369	0.356979	0.626829	0.622108	0.603286	0.886486	0.843407	0.876344
58	236	218	308	300	252	316	393	62		239	232	290	317	241	309	374	61		232	222	293	301	216	326	393	68		0.326454	0.339048	0.326044	0.336207	0.342685	0.313008	0.578824	0.585678	0.54878	0.497908	0.505929	0.497863	0.376984	0.373444	0.338673	0.619512	0.637532	0.605634	0.894595	0.85989	0.873656
58.5	236	217	301	303	249	316	396	62		239	234	288	315	239	303	373	60		230	220	294	298	216	329	390	68		0.326454	0.340952	0.322068	0.334052	0.348697	0.308943	0.562353	0.58312	0.55122	0.504184	0.503953	0.491453	0.371032	0.371369	0.338673	0.619512	0.624679	0.612676	0.902703	0.85989	0.865591
59	236	219	304	296	251	313	390	62		239	232	287	314	232	304	373	62		231	219	296	295	216	325	385	69		0.326454	0.337143	0.322068	0.338362	0.340681	0.304878	0.569412	0.575448	0.553659	0.48954	0.498024	0.482906	0.375	0.352697	0.336384	0.612195	0.622108	0.600939	0.886486	0.854396	0.849462
59.5	234	211	299	297	243	314	397	62		235	230	287	314	233	305	366	60		230	216	292	292	216	322	395	68		0.322702	0.333333	0.322068	0.321121	0.340681	0.300813	0.557647	0.580563	0.546341	0.491632	0.501976	0.478632	0.359127	0.358921	0.338673	0.614634	0.62982	0.596244	0.905405	0.840659	0.879032
	Con	Ca2+	Fe3+	Zn2+	Ni2+	Co2+	Cr2+	Cu2+
1	0.0244	0.0257	0.0253	0.0121	0.0135	0.0213	0.0112	0.0043
2	0.0226	0.0245	0.0233	0.0107	0.0121	0.0206	0.0092	0.0037
3	0.0241	0.0263	0.0253	0.0123	0.0127	0.0231	0.0124	0.0058
NOMALIZATION
1	1	1.05328	1.03689	0.495902	0.553279	0.872951	0.459016	0.17623
2	1	1.08407	1.03097	0.473451	0.535398	0.911504	0.40708	0.163717
3	1	1.09129	1.04979	0.510373	0.526971	0.958506	0.514523	0.240664
Mean	1	1.07621	1.03922	0.493242	0.538549	0.91432	0.460206	0.193537
SD	0	0.0201858	0.0096238	0.0186042	0.013434	0.0428472	0.0537315	0.0412901
[truncated: 15 more columns]

[truncated: 9 more sheets: FIGS6A, FIGS6B, FIGS8A, FIGS8B, FigS8C, FigS8D, FIGS8F, FIGS8G, FIGS8H]
